# Supplementary material for: Diammonium diaqua­bis(methyl­enediphospho­nato-κ 2 O,O′)cobaltate(II)
Source: Acta Crystallogr Sect E Struct Rep Online. 2009 Oct 17;65(Pt 11):m1394. doi: 10.1107/S1600536809042159 (PMC2971074; doi:10.1107/S1600536809042159)
Supplement: Supplementary file 1 [file e-65-m1394-sup1.cif]

##############################################################################
###                                                                        ###
###        Electronic paper (Acta Crystallographica Section E)             ###
###                                                                        ###
##############################################################################
#                                                                            #
# This CIF contains the data in a paper accepted for publication in Acta     #
# Crystallographica Section E. It conforms to the requirements of Notes      #
# for Authors for Section E, and has been peer reviewed under the auspices   #
# of the IUCr Commission on Journals.                                        #
#                                                                            #
# Full details of the Crystallographic Information File format               #
# are given in the paper "The Crystallographic Information File (CIF):       #
# a New Standard Archive File for Crystallography" by S. R. Hall, F. H.      #
# Allen and I. D. Brown [Acta Cryst. (1991), A47, 655-685].                  #
#                                                                            #
# The current version of the core CIF dictionary is obtainable from          #
# ftp://ftp.iucr.org/pub/cif_core.dic. The current version number is 2.4.    #
#                                                                            #
# Software is freely available for graphical display of the structure(s) in  #
# this CIF.  For information consult the CIF home page http://www.iucr.org/  #
# cif/home.html                                                              #
#                                                                            #
# This file may be used for bona fide research purposes within the           #
# scientific community so long as proper attribution is given to the journal # 
# article from which it was obtained.                                        #
#                                                                            #
##############################################################################
                                             
data_global
_audit_creation_method     'WinGX routine CIF_UPDATE'
_audit_conform_dict_name     cif_core.dic
_audit_conform_dict_version     2.3
_journal_date_recd_electronic     2009-10-12
_journal_date_accepted     2009-10-14
_journal_name_full     'Acta Crystallographica, Section E'
_journal_year     2009
_journal_volume     65
_journal_issue     11
_journal_page_first     m1394
_journal_page_last     m1394
_journal_paper_category     QM
_journal_coeditor_code     NG2665
_publ_contact_author_name     'Visser, Hendrik G.'
_publ_contact_author_address
;
Department of Chemistry
University of the Free State
PO Box 339
Bloemfontein
9330
South Africa
;
_publ_contact_author_email     visserhg.sci@ufs.ac.za
_publ_contact_author_fax     '+27 51 444 6384'
_publ_contact_author_phone     '+27 51 401 2497'
_publ_section_title
;
Diammonium
diaquabis(methylenediphosphonato-<i>\k</i>^2^<i>O</i>,<i>O</i>')cobaltate(II)
;
_publ_section_title_footnote     .
loop_
    _publ_author_name
    _publ_author_address
    'Van der Merwe, K.A.'
;
Department of Chemistry
University of the Free State
PO Box 339
Bloemfontein
9330
South Africa
;
    'Visser, Hendrik G.'
;
Department of Chemistry
University of the Free State
PO Box 339
Bloemfontein
9330
South Africa
;
    'Venter, J.A.'
;
Department of Chemistry
University of the Free State
PO Box 339
Bloemfontein
9330
South Africa
;
_publ_section_synopsis
;
# Insert blank lines between paragraphs ?
;
data_I
_audit_creation_method     'WinGX routine CIF_UPDATE'
_chemical_name_systematic
;
 Diammonium
diaquabis(methylenediphosphonato-<i>\k</i>^2^<i>O</i>,<i>O</i>')cobaltate(II)
;
_chemical_formula_moiety     '2N H4, Co (H2 O)2 (C H4 O6 P2)2'
_chemical_formula_sum     'C2 H20 Co N2 O14 P4'
_chemical_formula_iupac     '(N H4)2 [Co (C H4 O6 P2)2(H2 O)2]'
_chemical_formula_weight     479.01
_symmetry_cell_setting     Triclinic
_symmetry_space_group_name_H-M     'P -1'
_symmetry_space_group_name_Hall     '-P 1'
loop_
    _symmetry_equiv_pos_as_xyz
    'x, y, z'
    '-x, -y, -z'
_cell_length_a     7.455(5)
_cell_length_b     7.560(5)
_cell_length_c     8.035(5)
_cell_angle_alpha     88.282(5)
_cell_angle_beta     62.450(5)
_cell_angle_gamma     71.834(5)
_cell_volume     378.0(4)
_cell_formula_units_Z     1
_cell_measurement_reflns_used     4649
_cell_measurement_theta_min     3.17
_cell_measurement_theta_max     28.33
_cell_measurement_temperature     103(2)
_exptl_crystal_description     'Rod'
_exptl_crystal_colour     'pink'
_exptl_crystal_size_max     0.276
_exptl_crystal_size_mid     0.159
_exptl_crystal_size_min     0.11
_exptl_crystal_density_diffrn     2.069
_exptl_crystal_density_method     'not measured'
_exptl_crystal_F_000     237
_exptl_absorpt_coefficient_mu     1.634
_exptl_absorpt_correction_type     'multi-scan'
_exptl_absorpt_process_details     '(SADABS; Sheldrick, 1996)'
_exptl_absorpt_correction_T_min     0.739
_exptl_absorpt_correction_T_max     0.830
_diffrn_ambient_temperature     103(2)
_diffrn_radiation_type     MoK\a
_diffrn_radiation_wavelength     0.71069
_diffrn_radiation_source     'sealed tube'
_diffrn_radiation_monochromator     'graphite'
_diffrn_measurement_device_type     'Bruker SMART diffractometer'
_diffrn_measurement_method     '\f and \w scans'
_diffrn_reflns_number     8419
_diffrn_reflns_av_R_equivalents     0.0291
_diffrn_reflns_theta_min     3.17
_diffrn_reflns_theta_max     28.41
_diffrn_reflns_theta_full     28.41
_diffrn_measured_fraction_theta_max     0.989
_diffrn_measured_fraction_theta_full     0.989
_diffrn_reflns_limit_h_min     -9
_diffrn_reflns_limit_h_max     9
_diffrn_reflns_limit_k_min     -9
_diffrn_reflns_limit_k_max     10
_diffrn_reflns_limit_l_min     -10
_diffrn_reflns_limit_l_max     9
_reflns_number_total     1875
_reflns_number_gt     1735
_reflns_threshold_expression     >2sigma(I)
_refine_ls_structure_factor_coef     Fsqd
_refine_ls_matrix_type     full
_refine_ls_R_factor_gt     0.0257
_refine_ls_wR_factor_ref     0.0968
_refine_ls_goodness_of_fit_ref     1.227
_refine_ls_restrained_S_all     1.226
_refine_ls_number_reflns     1875
_refine_ls_number_parameters     134
_refine_ls_number_restraints     6
_refine_ls_hydrogen_treatment     mixed
_refine_ls_weighting_scheme     calc
_refine_ls_weighting_details
         'calc w=1/[\s^2^(Fo^2^)+(0.0501P)^2^+0.4031P] where P=(Fo^2^+2Fc^2^)/3'
_refine_ls_shift/su_max     0
_refine_diff_density_max     0.576
_refine_diff_density_min     -0.478
_refine_ls_extinction_method     none
loop_
    _atom_type_symbol
    _atom_type_description
    _atom_type_scat_dispersion_real
    _atom_type_scat_dispersion_imag
    _atom_type_scat_source
    C C 0.0033 0.0016 'International Tables Vol C Tables 4.2.6.8 and 6.1.1.4'
    H H 0 0 'International Tables Vol C Tables 4.2.6.8 and 6.1.1.4'
    N N 0.0061 0.0033 'International Tables Vol C Tables 4.2.6.8 and 6.1.1.4'
    O O 0.0106 0.006 'International Tables Vol C Tables 4.2.6.8 and 6.1.1.4'
    P P 0.1023 0.0942 'International Tables Vol C Tables 4.2.6.8 and 6.1.1.4'
    Co Co 0.3494 0.9721 'International Tables Vol C Tables 4.2.6.8 and 6.1.1.4'
_computing_data_collection     'SMART (Bruker, 2004)'
_computing_cell_refinement     'SAINT (Bruker, 2004)'
_computing_data_reduction     'SAINT (Bruker, 2004)'
_computing_structure_solution     'SHELXS97 (Sheldrick, 2008)'
_computing_structure_refinement     'SHELXL97 (Sheldrick, 2008)'
_computing_molecular_graphics     'DIAMOND (Brandenberg & Putz, 2005)'
_computing_publication_material     'SHELXL97 (Sheldrick, 2008)'
loop_
    _atom_site_type_symbol
    _atom_site_label
    _atom_site_fract_x
    _atom_site_fract_y
    _atom_site_fract_z
    _atom_site_U_iso_or_equiv
    _atom_site_adp_type
    _atom_site_calc_flag
    _atom_site_refinement_flags
    _atom_site_occupancy
    _atom_site_disorder_assembly
    _atom_site_disorder_group
    Co Co1 0.5 0 1 0.00601(14) Uani d S 1 . .
    P P1 0.79673(9) 0.26243(8) 0.74506(8) 0.00547(16) Uani d . 1 . .
    P P2 0.40236(9) 0.26654(8) 0.71287(8) 0.00548(15) Uani d . 1 . .
    C C1 0.5577(4) 0.3956(3) 0.7338(3) 0.0069(4) Uani d . 1 . .
    H H51 0.4658 0.487 0.847 0.008 Uiso calc R 1 . .
    H H61 0.5984 0.465 0.6264 0.008 Uiso calc R 1 . .
    O O2 0.3230(3) 0.1616(2) 0.8790(2) 0.0082(3) Uani d . 1 . .
    O O3 0.7476(3) 0.1227(2) 0.8847(2) 0.0079(3) Uani d . 1 . .
    O O6 0.5476(3) 0.1357(2) 0.5238(2) 0.0103(4) Uani d . 1 . .
    H H6A 0.4935 0.058 0.5191 0.016 Uiso calc PR 0.5 . .
    O O1 0.3253(3) 0.2144(3) 1.2321(2) 0.0101(4) Uani d D 1 . .
    N N1 0.8609(4) 0.1904(3) 0.1800(3) 0.0114(4) Uani d D 1 . .
    O O7 0.2170(3) 0.4231(2) 0.7030(2) 0.0092(3) Uani d . 1 . .
    H H7 0.1063 0.3971 0.7569 0.014 Uiso calc PR 0.5 . .
    O O5 0.9736(3) 0.1640(2) 0.5452(2) 0.0091(3) Uani d . 1 . .
    H H5A 0.9708 0.0583 0.5301 0.014 Uiso calc PR 0.5 . .
    O O4 0.8575(3) 0.4110(2) 0.8125(2) 0.0083(3) Uani d . 1 . .
    H H4 0.9866 0.3715 0.7787 0.013 Uiso calc PR 0.5 . .
    H H1N 0.860(5) 0.298(3) 0.197(4) 0.010(8) Uiso d D 1 . .
    H H2N 0.779(5) 0.165(6) 0.282(4) 0.029(10) Uiso d D 1 . .
    H H3N 0.984(3) 0.121(4) 0.149(5) 0.020(9) Uiso d D 1 . .
    H H4N 0.829(6) 0.175(5) 0.098(4) 0.020(9) Uiso d D 1 . .
    H H1A 0.233(5) 0.201(5) 1.334(3) 0.020(9) Uiso d D 1 . .
    H H1B 0.274(6) 0.323(3) 1.212(5) 0.027(10) Uiso d D 1 . .
loop_
    _atom_site_aniso_label
    _atom_site_aniso_U_11
    _atom_site_aniso_U_22
    _atom_site_aniso_U_33
    _atom_site_aniso_U_12
    _atom_site_aniso_U_13
    _atom_site_aniso_U_23
    Co1 0.0060(2) 0.0058(2) 0.0061(2) -0.00256(17) -0.00242(18) 0.00160(16)
    P1 0.0050(3) 0.0051(3) 0.0066(3) -0.0025(2) -0.0026(2) 0.0016(2)
    P2 0.0056(3) 0.0052(3) 0.0062(3) -0.0025(2) -0.0028(2) 0.0017(2)
    C1 0.0074(11) 0.0060(10) 0.0083(10) -0.0026(8) -0.0043(9) 0.0013(8)
    O2 0.0077(8) 0.0087(8) 0.0093(8) -0.0042(6) -0.0043(7) 0.0044(6)
    O3 0.0071(8) 0.0083(8) 0.0087(8) -0.0038(6) -0.0036(6) 0.0034(6)
    O6 0.0115(9) 0.0112(8) 0.0081(8) -0.0071(7) -0.0023(7) -0.0008(6)
    O1 0.0107(9) 0.0075(8) 0.0085(8) -0.0032(7) -0.0017(7) 0.0011(6)
    N1 0.0107(11) 0.0102(10) 0.0108(10) -0.0006(8) -0.0051(9) 0.0010(8)
    O7 0.0077(8) 0.0076(8) 0.0147(9) -0.0033(6) -0.0069(7) 0.0055(6)
    O5 0.0086(8) 0.0067(8) 0.0083(8) -0.0033(6) -0.0006(6) -0.0003(6)
    O4 0.0056(8) 0.0087(8) 0.0113(8) -0.0026(6) -0.0042(7) 0.0002(6)
_geom_special_details
;
All e.s.d.'s (except the e.s.d. in the dihedral angle between two l.s. planes)
are estimated using the full covariance matrix. The cell e.s.d.'s are taken
into account individually in the estimation of e.s.d.'s in distances, angles
and torsion angles; correlations between e.s.d.'s in cell parameters are only
used when they are defined by crystal symmetry. An approximate (isotropic)
treatment of cell e.s.d.'s is used for estimating e.s.d.'s involving l.s.
planes.
;
loop_
    _geom_bond_atom_site_label_1
    _geom_bond_atom_site_label_2
    _geom_bond_site_symmetry_2
    _geom_bond_distance
    _geom_bond_publ_flag
    Co1 O2 . 2.0714(18) ?
    Co1 O2 2_657 2.0714(18) ?
    Co1 O1 2_657 2.102(2) ?
    Co1 O1 . 2.102(2) ?
    Co1 O3 2_657 2.135(2) ?
    Co1 O3 . 2.135(2) ?
    P1 O3 . 1.5166(18) ?
    P1 O4 . 1.5304(19) ?
    P1 O5 . 1.5403(19) ?
    P1 C1 . 1.795(3) ?
    P2 O2 . 1.5032(18) ?
    P2 O6 . 1.5363(19) ?
    P2 O7 . 1.5469(19) ?
    P2 C1 . 1.793(2) ?
    C1 H51 . 0.97 ?
    C1 H61 . 0.97 ?
    O6 H6A . 0.82 ?
    O1 H1A . 0.819(18) ?
    O1 H1B . 0.835(19) ?
    N1 H1N . 0.825(18) ?
    N1 H2N . 0.825(18) ?
    N1 H3N . 0.821(18) ?
    N1 H4N . 0.821(18) ?
    O7 H7 . 0.82 ?
    O5 H5A . 0.82 ?
    O4 H4 . 0.82 ?
loop_
    _geom_angle_atom_site_label_1
    _geom_angle_atom_site_label_2
    _geom_angle_atom_site_label_3
    _geom_angle_site_symmetry_1
    _geom_angle_site_symmetry_3
    _geom_angle
    _geom_angle_publ_flag
    O2 Co1 O2 . 2_657 180 ?
    O2 Co1 O1 . 2_657 92.53(8) ?
    O2 Co1 O1 2_657 2_657 87.47(8) ?
    O2 Co1 O1 . . 87.47(8) ?
    O2 Co1 O1 2_657 . 92.53(8) ?
    O1 Co1 O1 2_657 . 180.0000(10) ?
    O2 Co1 O3 . 2_657 84.72(8) ?
    O2 Co1 O3 2_657 2_657 95.28(8) ?
    O1 Co1 O3 2_657 2_657 88.91(8) ?
    O1 Co1 O3 . 2_657 91.09(8) ?
    O2 Co1 O3 . . 95.28(8) ?
    O2 Co1 O3 2_657 . 84.72(8) ?
    O1 Co1 O3 2_657 . 91.09(8) ?
    O1 Co1 O3 . . 88.91(8) ?
    O3 Co1 O3 2_657 . 180.00(7) ?
    O3 P1 O4 . . 111.68(11) ?
    O3 P1 O5 . . 111.77(11) ?
    O4 P1 O5 . . 110.47(11) ?
    O3 P1 C1 . . 109.61(11) ?
    O4 P1 C1 . . 103.92(11) ?
    O5 P1 C1 . . 109.08(11) ?
    O2 P2 O6 . . 112.62(11) ?
    O2 P2 O7 . . 112.39(10) ?
    O6 P2 O7 . . 110.73(11) ?
    O2 P2 C1 . . 111.74(11) ?
    O6 P2 C1 . . 106.30(11) ?
    O7 P2 C1 . . 102.44(12) ?
    P2 C1 P1 . . 116.96(14) ?
    P2 C1 H51 . . 108.1 ?
    P1 C1 H51 . . 108.1 ?
    P2 C1 H61 . . 108.1 ?
    P1 C1 H61 . . 108.1 ?
    H51 C1 H61 . . 107.3 ?
    P2 O2 Co1 . . 126.71(11) ?
    P1 O3 Co1 . . 133.61(10) ?
    P2 O6 H6A . . 109.5 ?
    Co1 O1 H1A . . 121(2) ?
    Co1 O1 H1B . . 117(3) ?
    H1A O1 H1B . . 106(4) ?
    H1N N1 H2N . . 108(4) ?
    H1N N1 H3N . . 105(3) ?
    H2N N1 H3N . . 108(4) ?
    H1N N1 H4N . . 114(3) ?
    H2N N1 H4N . . 111(4) ?
    H3N N1 H4N . . 110(3) ?
    P2 O7 H7 . . 109.5 ?
    P1 O5 H5A . . 109.5 ?
    P1 O4 H4 . . 109.5 ?
loop_
    _geom_hbond_atom_site_label_D
    _geom_hbond_atom_site_label_H
    _geom_hbond_atom_site_label_A
    _geom_hbond_site_symmetry_A
    _geom_hbond_distance_DH
    _geom_hbond_distance_HA
    _geom_hbond_distance_DA
    _geom_hbond_angle_DHA
    O1 H1A O5 1_456 0.819(18) 1.99(2) 2.795(3) 166(4)
    O1 H1B O4 2_667 0.835(19) 1.994(19) 2.827(3) 175(4)
    N1 H1N O7 2_666 0.825(18) 2.09(2) 2.892(3) 166(3)
    N1 H2N O6 . 0.825(18) 1.98(2) 2.796(3) 171(4)
    N1 H3N O3 2_756 0.821(18) 2.17(2) 2.959(3) 161(3)
    N1 H4N O3 1_554 0.821(18) 2.146(19) 2.966(3) 177(3)
    O6 H6A O6 2_656 0.82 1.66 2.463(4) 164.6
    O7 H7 O4 1_455 0.82 1.66 2.435(3) 156.1
