# Supplementary material for: Diammonium diaqua­bis(methyl­enediphospho­nato-κ 2 O,O′)cobaltate(II)
Source: Acta Crystallogr Sect E Struct Rep Online. 2009 Oct 17;65(Pt 11):m1394. doi: 10.1107/S1600536809042159 (PMC2971074; doi:10.1107/S1600536809042159)
Supplement: Supplementary file 2 [file e-65-m1394-Isup2.hkl]

#
# h,k,l, Fc-squared, Fo-squared, sigma(Fo-squared) and status flag
#
data_I
_shelx_title ' 9RKV2_0ma in P-1'
_shelx_refln_list_code          4
_shelx_F_calc_maximum      103.63
_exptl_crystal_F_000       237.00
_reflns_d_resolution_high  0.7468
 
loop_
 _symmetry_equiv_pos_as_xyz
 'x, y, z'
 '-x, -y, -z'
 
_cell_length_a     7.4550
_cell_length_b     7.5600
_cell_length_c     8.0350
_cell_angle_alpha  88.282
_cell_angle_beta   62.450
_cell_angle_gamma  71.834
 
_shelx_F_squared_multiplier     1.000
 
loop_
 _refln_index_h
 _refln_index_k
 _refln_index_l
 _refln_F_squared_calc
 _refln_F_squared_meas
 _refln_F_squared_sigma
 _refln_observed_status
   1   0   0     1635.29     1015.84     62.85 o
   2   0   0       11.93       18.60      0.64 o
   3   0   0     1039.50     1064.73     10.85 o
   4   0   0      275.50      276.44      4.27 o
   5   0   0      170.03      174.20      3.70 o
   6   0   0       92.89      100.87      4.87 o
   7   0   0       54.61       61.67      6.73 o
   8   0   0        4.26        1.99      4.20 o
  -7   1   0      388.06      417.24     17.94 o
  -6   1   0      160.00      166.57      6.49 o
  -5   1   0      983.26      938.63     14.98 o
  -4   1   0     1917.36     1923.73     21.38 o
  -3   1   0      118.58      136.24      2.39 o
  -2   1   0      938.80      926.95      8.75 o
  -1   1   0     1451.94     1488.61     12.94 o
   1   1   0      173.84      125.45      5.12 o
   2   1   0     8443.08     8223.83     73.77 o
   3   1   0       70.86       55.35      1.34 o
   4   1   0       11.49       10.26      0.84 o
   5   1   0      106.85      106.51      2.64 o
   6   1   0      240.01      232.73      7.09 o
   7   1   0       13.65       20.45      4.86 o
   8   1   0        1.18        1.48      2.81 o
  -7   2   0        1.14       -0.44      4.31 o
  -6   2   0       23.13       19.36      4.06 o
  -5   2   0     2245.29     2198.42     31.02 o
  -4   2   0      876.14      872.05     12.14 o
  -3   2   0      395.82      380.50      5.56 o
  -2   2   0      561.15      537.73      6.16 o
  -1   2   0      391.16      346.82      4.11 o
   0   2   0     1756.54     1785.96     16.78 o
   1   2   0       21.43       14.85      0.58 o
   2   2   0     2048.32     2017.74     21.86 o
   3   2   0     1055.45     1171.28     12.81 o
   4   2   0      298.73      308.22      4.79 o
   5   2   0      198.16      183.91      3.91 o
   6   2   0      423.48      404.86     11.31 o
   7   2   0      215.87      204.82     10.55 o
   8   2   0      372.30      387.82     16.72 o
  -7   3   0        3.52       -1.88      4.20 o
  -6   3   0      231.10      233.35     19.13 o
  -5   3   0        8.84        9.66      2.59 o
  -4   3   0        7.44        9.38      1.41 o
  -3   3   0     3005.40     3029.80     37.01 o
  -2   3   0     2596.13     2613.62     26.76 o
  -1   3   0      759.58      781.26      8.77 o
   0   3   0      397.38      517.86      6.00 o
   1   3   0      341.35      329.50      3.97 o
   2   3   0      294.44      299.72      4.02 o
   3   3   0       27.67       24.39      1.19 o
   4   3   0      175.46      168.03      3.10 o
   5   3   0        3.36        4.76      0.96 o
   6   3   0      251.76      243.73      8.00 o
   7   3   0      716.28      733.99     23.45 o
   8   3   0      798.70      810.13     26.62 o
  -6   4   0        0.47       -0.06      2.81 o
  -5   4   0       79.94       87.88      6.51 o
  -4   4   0       29.28       35.65      3.41 o
  -3   4   0       38.86       35.58      1.89 o
  -2   4   0      134.59      148.17      4.43 o
  -1   4   0      885.79      870.84     12.61 o
   0   4   0      308.24      291.44      5.09 o
   1   4   0      314.34      280.26      4.26 o
   2   4   0        3.15        7.03      0.78 o
   3   4   0     2364.81     2334.78     26.32 o
   4   4   0       76.18       79.54      4.53 o
   5   4   0       70.86       75.14      2.37 o
   6   4   0      265.33      270.70      9.57 o
   7   4   0      227.38      198.58      8.73 o
   8   4   0      179.46      174.68      9.46 o
  -5   5   0       84.39       91.56      9.22 o
  -4   5   0       25.87       25.73      3.38 o
  -3   5   0       38.34       38.26      2.92 o
  -2   5   0       16.05       12.31      2.05 o
  -1   5   0       11.16        8.17      1.23 o
   0   5   0      596.53      651.57     12.68 o
   1   5   0       50.44       55.71      2.27 o
   2   5   0     1074.80     1090.49     19.84 o
   3   5   0     1434.38     1456.40     20.43 o
   4   5   0      107.15      127.27      5.31 o
   5   5   0     1644.95     1607.32     28.04 o
   6   5   0      867.06      832.73     20.55 o
   7   5   0       64.61       66.96      5.54 o
   8   5   0       49.16       56.12      5.73 o
  -4   6   0      245.23      267.83     10.02 o
  -3   6   0       80.96       75.02      5.41 o
  -2   6   0      658.88      615.72     18.77 o
  -1   6   0        0.62        1.56      1.06 o
   0   6   0       79.93       70.41      4.27 o
   1   6   0      203.56      216.77      4.80 o
   2   6   0      716.63      704.12     12.02 o
   3   6   0      551.44      546.07     10.92 o
   4   6   0      240.15      234.46      7.07 o
   5   6   0     1974.19     1946.31     39.80 o
   6   6   0      486.59      497.17     14.81 o
   7   6   0      141.72      145.07      7.87 o
   8   6   0      537.58      498.40     16.39 o
  -3   7   0      756.97      776.39     19.23 o
  -2   7   0      196.19      193.47      9.47 o
  -1   7   0       21.05       22.82      3.44 o
   0   7   0     1522.71     1557.83     26.25 o
   1   7   0      720.88      729.77     14.45 o
   2   7   0        1.34        2.77      1.20 o
   3   7   0        7.79        7.36      1.85 o
   4   7   0      486.10      482.44     11.83 o
   5   7   0       31.21       33.10      4.01 o
   6   7   0       18.85       16.39      3.13 o
   7   7   0      451.02      457.92     32.71 o
   8   7   0      491.15      509.27     34.60 o
  -2   8   0       12.40        8.34      3.20 o
  -1   8   0      492.48      525.91     16.99 o
   0   8   0      593.04      629.24     15.85 o
   1   8   0      333.76      340.49     10.41 o
   2   8   0      451.95      452.88     12.15 o
   3   8   0      403.25      397.76     11.14 o
   4   8   0      121.53      119.43      7.14 o
   5   8   0       57.14       41.11      5.79 o
   6   8   0       29.37       27.17      4.04 o
   7   8   0       13.84       16.35      4.70 o
  -1   9   0      107.79       88.56     13.27 o
   0   9   0       75.21       72.76      6.73 o
   1   9   0        0.89        1.02      2.04 o
   2   9   0       84.37       81.65      6.85 o
   3   9   0      562.83      557.43     17.42 o
   4   9   0      104.78      125.35      8.10 o
   5   9   0      192.88      188.21     15.64 o
   6   9   0      341.53      372.30     16.86 o
   2  10   0       12.76        8.17      3.74 o
   3  10   0        2.95        5.38      3.49 o
   4  10   0       20.88       23.22      5.12 o
  -3 -10   1        1.31        4.19      3.28 o
  -2 -10   1       12.83        8.51      5.86 o
  -5  -9   1      293.19      303.87     14.65 o
  -4  -9   1      666.92      659.24     21.87 o
  -3  -9   1        2.43        5.06      2.58 o
  -2  -9   1        0.75        0.67      1.95 o
  -1  -9   1        9.20       14.12      3.33 o
   0  -9   1        0.62        1.02      2.91 o
   1  -9   1       10.70        9.40      6.41 o
  -6  -8   1      142.40      139.17      8.08 o
  -5  -8   1      444.64      459.99     14.58 o
  -4  -8   1       93.26       83.62      7.98 o
  -3  -8   1      456.80      450.15     14.15 o
  -2  -8   1      783.48      761.14     20.09 o
  -1  -8   1      136.37      135.08      6.85 o
   0  -8   1      451.63      442.21     12.47 o
   1  -8   1       81.65       77.23      6.55 o
   2  -8   1        5.74        5.27      2.84 o
   3  -8   1       64.20       98.99     18.19 o
  -7  -7   1       27.12       17.83      3.73 o
  -6  -7   1       12.25        7.61      2.84 o
  -5  -7   1        9.15       12.63      2.63 o
  -4  -7   1       19.73       22.02      3.10 o
  -3  -7   1     1020.15     1010.26     19.85 o
  -2  -7   1      284.44      281.77      6.70 o
  -1  -7   1      493.39      502.97     11.08 o
   0  -7   1     1219.66     1216.59     28.44 o
   1  -7   1       24.82       27.38      3.27 o
   2  -7   1      425.64      422.09     12.16 o
   3  -7   1      218.41      225.24     10.32 o
   4  -7   1      110.46      118.07     15.71 o
  -7  -6   1      555.92      539.89     16.67 o
  -6  -6   1       47.56       43.04      4.38 o
  -5  -6   1       18.03       16.51      3.87 o
  -4  -6   1       18.15       20.07      2.78 o
  -3  -6   1       41.58       43.61      2.24 o
  -2  -6   1      554.21      540.94     14.34 o
  -1  -6   1     1622.31     1602.34     19.76 o
   0  -6   1     1496.71     1470.79     21.87 o
   1  -6   1      126.38      123.97      5.87 o
   2  -6   1       72.63       67.21      4.63 o
   3  -6   1      551.72      565.30     11.92 o
   4  -6   1        4.40        5.68      2.38 o
   5  -6   1       34.39       36.19      5.39 o
  -8  -5   1      326.45      303.75     14.66 o
  -7  -5   1       33.79       29.88      4.04 o
  -6  -5   1      244.84      242.58      9.05 o
  -5  -5   1     1920.22     1843.42     37.34 o
  -4  -5   1      146.28      150.96      4.57 o
  -3  -5   1     1047.32     1074.79     14.35 o
  -2  -5   1        9.91        7.10      0.90 o
  -1  -5   1      310.01      356.11      5.56 o
   0  -5   1       24.53       26.24      1.37 o
   1  -5   1      406.62      401.08      7.49 o
   2  -5   1     1799.68     1742.82     25.53 o
   3  -5   1      576.99      560.42     11.11 o
   4  -5   1       46.02       37.98      3.81 o
   5  -5   1     1009.98     1051.64     23.20 o
   6  -5   1      431.93      425.75     19.97 o
  -8  -4   1      161.79      154.58      8.48 o
  -7  -4   1      171.72      167.85      8.00 o
  -6  -4   1      837.71      798.36     19.60 o
  -5  -4   1      367.90      365.94      7.67 o
  -4  -4   1     1435.44     1480.80     18.78 o
  -3  -4   1     2259.92     2236.59     27.97 o
  -2  -4   1     1682.70     1735.77     18.70 o
  -1  -4   1       34.68       27.65      1.37 o
   0  -4   1      204.00      206.58      3.25 o
   1  -4   1      376.62      352.06      6.80 o
   2  -4   1      563.22      572.46      9.83 o
   3  -4   1        7.78       24.20      1.83 o
   4  -4   1      180.97      177.49      6.00 o
   5  -4   1      158.66      148.29      7.93 o
   6  -4   1        6.83        6.77      3.03 o
  -8  -3   1        8.42       11.64      6.19 o
  -7  -3   1      165.59      176.28      9.57 o
  -6  -3   1        3.62        3.25      1.95 o
  -5  -3   1      148.71      139.95      3.90 o
  -4  -3   1      324.84      322.03      8.38 o
  -3  -3   1     1285.13     1307.27     17.57 o
  -2  -3   1     5170.55     5373.78     53.92 o
  -1  -3   1      188.51      189.25      2.84 o
   0  -3   1      150.19      116.05      1.89 o
   1  -3   1     1160.59     1168.86     11.09 o
   2  -3   1      458.36      501.11      7.11 o
   4  -3   1      256.19      249.03      5.78 o
   5  -3   1      471.22      488.22     11.24 o
   6  -3   1       18.55       20.08      3.03 o
   7  -3   1      340.45      397.35     27.31 o
  -8  -2   1      782.14      796.57     37.15 o
  -7  -2   1     1014.69     1009.26     29.71 o
  -6  -2   1        5.00        4.58      2.07 o
  -5  -2   1       26.31       29.31      1.65 o
  -4  -2   1       35.44       36.72      1.47 o
  -3  -2   1      243.26      278.74      3.88 o
  -2  -2   1      381.65      424.88      5.24 o
  -1  -2   1     1319.86     1461.53     14.35 o
   0  -2   1     3341.84     3396.56     29.38 o
   1  -2   1        1.75        3.61      0.42 o
   2  -2   1     1476.88     1526.73     13.02 o
   3  -2   1     3255.18     3244.71     31.07 o
   4  -2   1       41.07       44.22      3.08 o
   5  -2   1       39.85       29.49      2.23 o
   6  -2   1      356.80      364.59     10.60 o
   7  -2   1      364.27      366.43     17.11 o
  -8  -1   1      216.89      192.59     17.36 o
  -7  -1   1      510.14      491.60     15.41 o
  -6  -1   1      896.01      909.01     21.47 o
  -5  -1   1     1703.32     1706.31     21.89 o
  -4  -1   1       54.46       53.49      1.74 o
  -3  -1   1      473.24      502.41      6.06 o
  -2  -1   1      160.26      174.87      2.28 o
  -1  -1   1       19.06       21.28      1.11 o
   0  -1   1     1468.51     1541.04     27.28 o
   1  -1   1      261.11      289.87      2.96 o
   2  -1   1        1.22        4.19      0.38 o
   3  -1   1      403.01      532.41      5.89 o
   4  -1   1      403.43      413.55      6.00 o
   5  -1   1     2780.25     2770.12     32.46 o
   6  -1   1      145.32      145.45      5.41 o
   7  -1   1       68.64       61.75      9.84 o
   8  -1   1      179.73      191.16     18.35 o
  -7   0   1       40.24       40.13      7.30 o
  -6   0   1      196.33      190.76      8.06 o
  -5   0   1      425.38      429.20      9.27 o
  -4   0   1       38.80       37.38      1.80 o
  -3   0   1     1457.05     1443.96     14.15 o
  -2   0   1       33.84       21.60      0.65 o
  -1   0   1        2.07       -0.55      0.27 o
   1   0   1     1169.11       -0.88      0.44 o
   2   0   1     1205.28     1423.76     15.70 o
   3   0   1        8.25       26.42      2.38 o
   4   0   1      119.23      118.50      2.45 o
   5   0   1     1149.22     1106.71     14.52 o
   6   0   1      299.64      303.05      7.75 o
   7   0   1      766.25      771.05     28.58 o
   8   0   1      615.76      611.53     49.36 o
  -7   1   1       83.63       86.90      8.42 o
  -6   1   1       11.08       11.49      2.68 o
  -5   1   1      721.41      727.51     11.55 o
  -4   1   1      569.84      570.83      7.92 o
  -3   1   1      941.50      929.61     10.51 o
  -2   1   1      440.97      497.24      5.63 o
  -1   1   1     1682.33     1701.87     16.77 o
   0   1   1     6995.17     6958.32     59.27 o
   1   1   1     1711.13     1785.19     17.30 o
   2   1   1       68.58       44.07      1.21 o
   3   1   1      476.24      497.26      6.01 o
   4   1   1      144.74      143.66      2.90 o
   5   1   1        9.51        5.20      0.88 o
   6   1   1      166.22      158.39      4.91 o
   7   1   1      792.76      784.81     19.92 o
   8   1   1      125.64      122.39     16.09 o
  -7   2   1      219.88      224.88     19.13 o
  -6   2   1       10.88       10.28      3.59 o
  -5   2   1      229.85      217.07      6.88 o
  -4   2   1      523.16      509.31      8.21 o
  -3   2   1     1764.37     1794.67     21.42 o
  -2   2   1       43.99       47.42      1.50 o
  -1   2   1      770.24      722.90      7.11 o
   0   2   1       18.56       17.89      0.71 o
   1   2   1      442.67      428.36      5.02 o
   2   2   1     3842.28     3927.83     37.57 o
   3   2   1     2929.41     3020.39     33.15 o
   4   2   1     1123.38     1147.94     15.08 o
   5   2   1      219.02      220.62      7.65 o
   6   2   1      545.63      540.22      9.72 o
   7   2   1       18.65       14.80      3.31 o
   8   2   1       83.43       75.68      7.74 o
   9   2   1      339.95      362.19     24.99 o
  -6   3   1      164.02      159.89     17.80 o
  -5   3   1      917.68      896.92     27.93 o
  -4   3   1      206.57      200.00      5.50 o
  -3   3   1       53.18       58.46      2.42 o
  -2   3   1      998.95      984.63     13.64 o
  -1   3   1       47.28       48.72      1.80 o
   0   3   1      752.11      834.13      8.20 o
   1   3   1       33.50       24.79      1.06 o
   2   3   1     1281.53     1434.58     14.20 o
   3   3   1     1296.15     1428.00     16.77 o
   4   3   1     1514.80     1590.95     20.17 o
   5   3   1     1011.09     1011.33     13.98 o
   6   3   1      781.50      765.49     14.78 o
   7   3   1       66.52       69.18      7.08 o
   8   3   1      288.84      276.28     13.52 o
   9   3   1       16.57       16.03      6.74 o
  -6   4   1      222.46      221.56     17.74 o
  -5   4   1      175.02      163.95     11.05 o
  -4   4   1       42.16       47.27      4.02 o
  -3   4   1     1483.03     1504.93     32.44 o
  -2   4   1     2228.02     2136.93     32.70 o
  -1   4   1      263.32      301.97      7.67 o
   0   4   1      294.85      279.84      5.41 o
   1   4   1      883.40      916.28     11.87 o
   2   4   1       43.94       43.17      1.67 o
   3   4   1      308.34      472.74     15.92 o
   4   4   1      249.89      248.35      4.98 o
   5   4   1       10.86        6.71      1.09 o
   6   4   1       22.15       27.53      2.34 o
   7   4   1      616.65      590.69     18.60 o
   8   4   1      747.77      728.20     33.73 o
   9   4   1        1.54        3.25      3.54 o
  -5   5   1       33.27       23.70      5.42 o
  -4   5   1        0.64        0.74      1.93 o
  -3   5   1      369.57      376.74     10.82 o
  -2   5   1        1.06        1.33      1.14 o
  -1   5   1      674.16      715.34     13.79 o
   0   5   1     1621.58     1566.58     22.57 o
   1   5   1      176.50      167.96      4.49 o
   2   5   1      398.89      364.16      6.67 o
   3   5   1     2673.33     2605.28     34.60 o
   4   5   1       48.03       52.52      2.63 o
   5   5   1      514.94      530.14      9.73 o
   6   5   1      192.49      196.43      8.07 o
   7   5   1       34.34       33.30      5.26 o
   8   5   1       15.92       15.49      4.90 o
   9   5   1      114.60      104.22     20.67 o
  -4   6   1      121.02      104.66     10.04 o
  -3   6   1       21.34       22.35      3.26 o
  -2   6   1        2.04        2.96      1.87 o
  -1   6   1      485.15      538.50     15.18 o
   0   6   1       99.96      103.39      4.58 o
   1   6   1       42.77       44.81      3.16 o
   2   6   1     1273.98     1248.67     18.96 o
   3   6   1      392.35      397.49      8.85 o
   4   6   1       14.94       10.33      1.49 o
   5   6   1     1103.48     1088.33     21.12 o
   6   6   1        3.16        5.53      2.11 o
   7   6   1      188.40      185.73     15.59 o
   8   6   1       42.54       42.40      5.22 o
  -3   7   1        2.18        0.41      2.57 o
  -2   7   1      478.78      490.64     15.78 o
  -1   7   1        5.19        8.69      2.27 o
   0   7   1      464.26      452.43     12.06 o
   1   7   1       78.55       79.83      4.99 o
   2   7   1       23.51       21.42      2.34 o
   3   7   1      174.29      186.59      6.00 o
   4   7   1      258.17      265.19      8.26 o
   5   7   1     1644.90     1585.66     29.32 o
   6   7   1      385.91      403.87     13.50 o
   7   7   1      218.32      216.81      9.86 o
   8   7   1      118.18      120.07     10.08 o
  -2   8   1      119.73      123.90      8.72 o
  -1   8   1        0.64        0.50      2.83 o
   0   8   1     1207.07     1189.88     25.04 o
   1   8   1      517.85      518.68     13.76 o
   2   8   1      158.58      140.13      7.47 o
   3   8   1       36.12       58.01      6.88 o
   4   8   1      210.21      212.37      7.80 o
   5   8   1       23.11       20.48      3.61 o
   6   8   1       24.16       19.62      3.64 o
   7   8   1      695.39      722.04     25.52 o
   0   9   1      584.71      531.35     29.85 o
   1   9   1      194.21      192.91      8.58 o
   2   9   1      402.89      395.55     15.26 o
   3   9   1      301.18      276.40     11.48 o
   4   9   1       28.44       28.68      4.41 o
   5   9   1      116.18      123.18      9.65 o
   6   9   1      101.05      100.11      9.19 o
   3  10   1      852.55      870.02     35.49 o
   4  10   1      209.01      195.67     12.86 o
  -5  -9   2       82.81       91.68      8.42 o
  -4  -9   2       26.35       26.14      7.57 o
  -3  -9   2       78.53       80.43      6.53 o
  -2  -9   2       37.84       38.07      4.82 o
  -1  -9   2      311.17      302.08     14.46 o
   0  -9   2      370.71      396.52     17.41 o
   1  -9   2      320.32      363.74     25.10 o
  -6  -8   2       64.54       69.17      6.10 o
  -5  -8   2       73.39       71.08      5.84 o
  -4  -8   2      256.27      239.00      9.65 o
  -3  -8   2        1.06        1.46      1.78 o
  -2  -8   2       49.46       57.06      5.06 o
  -1  -8   2       88.29      100.48      6.51 o
   0  -8   2        3.27        3.28      2.15 o
   1  -8   2       80.94       77.30      5.52 o
   2  -8   2      518.01      549.39     15.24 o
   3  -8   2      297.31      309.09     15.79 o
  -6  -7   2      597.65      587.27     26.04 o
  -5  -7   2      608.15      615.18     16.79 o
  -4  -7   2       39.28       41.95      4.09 o
  -3  -7   2      288.40      278.41      8.47 o
  -2  -7   2     1250.92     1274.57     29.58 o
  -1  -7   2       78.86       75.53      3.45 o
   0  -7   2        6.20        6.12      2.06 o
   1  -7   2      139.91      152.33      6.43 o
   2  -7   2        1.61        0.94      1.53 o
   3  -7   2       13.08        8.53      2.24 o
   4  -7   2      529.69      531.50     21.34 o
  -7  -6   2       32.95       28.89      5.95 o
  -6  -6   2      151.33      145.06      7.19 o
  -5  -6   2        8.65        8.07      2.12 o
  -4  -6   2      716.36      687.95     16.94 o
  -3  -6   2     1731.87     1723.27     30.03 o
  -2  -6   2      124.02      140.33      4.14 o
  -1  -6   2      774.47      768.56     10.86 o
   0  -6   2     2819.82     2796.36     32.22 o
   1  -6   2        1.30        1.45      1.01 o
   2  -6   2       66.43       97.26      7.06 o
   3  -6   2        2.15        2.18      1.30 o
   4  -6   2       34.16       35.55      3.62 o
   5  -6   2       57.11       50.71      5.89 o
  -7  -5   2      707.74      717.23     19.19 o
  -6  -5   2       10.51        8.82      2.33 o
  -5  -5   2       35.39       29.23      4.54 o
  -4  -5   2      283.77      272.19      7.31 o
  -3  -5   2       59.69       61.00      1.94 o
  -2  -5   2       64.40       85.20      4.79 o
  -1  -5   2     1084.67     1057.02     12.55 o
   0  -5   2      384.02      377.13      5.84 o
   1  -5   2      240.20      247.41      5.97 o
   2  -5   2      354.89      359.65      8.38 o
   3  -5   2      176.51      188.19      5.63 o
   4  -5   2       45.86       42.44      3.55 o
   5  -5   2       96.60       99.16      6.28 o
   6  -5   2       12.04        9.41      3.48 o
  -7  -4   2       58.59       54.52      4.95 o
  -6  -4   2       53.99       51.13      4.20 o
  -5  -4   2     1836.11     1788.62     35.86 o
  -4  -4   2       27.28       25.24      1.83 o
  -3  -4   2      301.68      311.80      5.01 o
  -2  -4   2        1.64        0.82      0.43 o
  -1  -4   2      566.29      633.21      7.41 o
   0  -4   2      376.44      364.18      5.53 o
   1  -4   2       19.20       16.21      1.14 o
   2  -4   2     1136.45     1109.68     14.13 o
   3  -4   2     1241.76     1203.45     14.78 o
   4  -4   2       98.77      103.81      4.78 o
   5  -4   2      612.13      640.26     16.88 o
   6  -4   2      371.30      380.82     13.82 o
   7  -4   2       10.47       11.39      7.30 o
  -7  -3   2        1.22       -1.28      2.22 o
  -6  -3   2      765.47      770.31     22.51 o
  -5  -3   2      524.21      499.28     15.21 o
  -4  -3   2       77.75       75.80      2.87 o
  -3  -3   2     1008.92      967.33     14.69 o
  -2  -3   2     1172.67     1157.14     21.62 o
  -1  -3   2        0.65        0.98      0.38 o
   0  -3   2      313.68      376.16      4.27 o
   1  -3   2      905.61      844.22      8.29 o
   2  -3   2      258.90      351.60      5.77 o
   3  -3   2       12.71       16.02      1.31 o
   4  -3   2      568.30      551.88      9.04 o
   5  -3   2      610.45      565.50     11.22 o
   6  -3   2       51.85       57.77      4.71 o
   7  -3   2      888.32      864.44     46.71 o
  -7  -2   2       28.80       22.33      4.34 o
  -6  -2   2       19.88       16.56      2.58 o
  -5  -2   2       82.39       75.03      4.04 o
  -4  -2   2        7.69        7.59      1.02 o
  -3  -2   2      576.69      573.97      8.90 o
  -2  -2   2     1402.55     1483.87     37.71 o
  -1  -2   2        8.92        6.29      0.41 o
   0  -2   2     2767.41     2536.64     22.24 o
   1  -2   2     1234.92     1405.58     11.60 o
   2  -2   2      159.61      230.94      3.47 o
   3  -2   2     1160.58     1219.01     13.65 o
   4  -2   2       23.71       26.96      1.84 o
   5  -2   2       10.82       14.83      1.76 o
   6  -2   2      560.95      548.64     13.81 o
   7  -2   2      615.82      622.67     18.67 o
   8  -2   2       63.18       79.05     13.27 o
  -7  -1   2      245.11      253.86     10.10 o
  -6  -1   2       10.42       11.24      2.44 o
  -5  -1   2      272.81      259.49      8.27 o
  -4  -1   2      649.38      686.08      9.45 o
  -3  -1   2      210.99      225.00      4.04 o
  -2  -1   2       15.34       12.26      0.58 o
   0  -1   2     5758.60     5770.96     61.18 o
   1  -1   2      168.92      170.41      2.10 o
   2  -1   2    10739.42    10466.40    110.42 o
   3  -1   2     2948.46     3037.89     25.53 o
   4  -1   2        2.39        3.92      0.67 o
   5  -1   2       62.61       74.64      3.06 o
   6  -1   2       58.10       62.38      3.95 o
   7  -1   2       57.98       54.63      4.47 o
   8  -1   2       21.48       35.49      8.84 o
  -7   0   2      238.66      253.08     13.07 o
  -6   0   2      307.60      298.55     10.51 o
  -5   0   2      831.71      822.95     22.97 o
  -4   0   2      382.07      383.46      5.29 o
  -3   0   2       43.63       49.43      1.48 o
  -2   0   2     2761.99     3008.96     30.31 o
  -1   0   2       19.98        8.00      0.41 o
   0   0   2     2386.86     2298.96     26.29 o
   1   0   2      647.07      712.48      8.86 o
   2   0   2     4617.23     4471.51     45.25 o
   3   0   2      206.76      261.33      3.91 o
   4   0   2     2487.16     2503.56     31.98 o
   5   0   2     2162.01     2201.79     26.42 o
   6   0   2      143.44      142.27      4.99 o
   7   0   2      108.47      103.96      5.49 o
   8   0   2      124.97      141.42     10.63 o
   9   0   2      108.78       79.82     13.49 o
  -6   1   2      148.90      154.14      8.02 o
  -5   1   2      203.16      194.43      6.84 o
  -4   1   2      147.82      142.68      3.69 o
  -3   1   2     2048.98     2098.75     20.48 o
  -2   1   2     1388.91     1375.92     14.24 o
  -1   1   2     1065.65     1118.81     10.92 o
   0   1   2     2310.97     2627.53     23.99 o
   1   1   2      262.07      248.26      3.32 o
   2   1   2      927.15     1209.88     14.42 o
   3   1   2       21.72       20.29      1.70 o
   4   1   2     2262.89     2279.90     24.62 o
   5   1   2      470.55      455.08      8.48 o
   6   1   2      143.71      162.39      5.64 o
   7   1   2      224.66      245.66      8.01 o
   8   1   2      456.30      440.45     18.61 o
   9   1   2        0.52        1.77      4.53 o
  -6   2   2       10.36       15.23      4.20 o
  -5   2   2        1.61        0.43      1.57 o
  -4   2   2      197.48      190.18      5.73 o
  -3   2   2      592.16      584.02      8.09 o
  -2   2   2        5.60        4.22      0.62 o
  -1   2   2     1839.21     1971.00     22.37 o
   0   2   2     4133.16     4089.21     35.72 o
   1   2   2     3244.73     3368.04     32.46 o
   2   2   2     2837.71     3614.27     34.81 o
   3   2   2      284.39      366.32      5.24 o
   4   2   2      122.94      106.18      2.90 o
   5   2   2      262.14      267.01      6.70 o
   6   2   2       15.33       13.16      1.55 o
   7   2   2      385.04      364.34      9.98 o
   8   2   2       24.90       24.21      4.85 o
   9   2   2       64.44       62.69     11.50 o
  -6   3   2        0.86        2.10      3.05 o
  -5   3   2      595.05      572.96     20.93 o
  -4   3   2       86.05       89.09      5.94 o
  -3   3   2      392.16      385.90      7.85 o
  -2   3   2      623.88      585.11     17.69 o
  -1   3   2      181.96      166.82      4.16 o
   0   3   2      353.44      330.16      4.94 o
   1   3   2      369.28      352.90      5.17 o
   2   3   2      923.47      883.58      9.93 o
   3   3   2     4372.09     4569.16     57.35 o
   4   3   2      412.08      428.91      7.43 o
   5   3   2      127.05      101.04      3.44 o
   6   3   2     1094.95     1041.45     16.30 o
   7   3   2        4.93        0.63      1.17 o
   8   3   2       25.93       20.58      4.30 o
   9   3   2      277.21      289.44     21.12 o
  -5   4   2      374.05      345.95     25.76 o
  -4   4   2      325.04      286.38     19.18 o
  -3   4   2      170.68      174.45      5.89 o
  -2   4   2       86.97       98.79      3.76 o
  -1   4   2       14.14       12.85      1.46 o
   0   4   2      302.79      298.62      4.96 o
   1   4   2        3.74        1.76      0.60 o
   2   4   2     1541.94     1613.16     22.39 o
   3   4   2      562.02      584.96     10.75 o
   4   4   2      218.54      215.53      5.08 o
   5   4   2     1445.22     1475.51     21.40 o
   6   4   2        7.42        5.65      1.18 o
   7   4   2      494.06      492.96     17.75 o
   8   4   2      748.58      707.02     23.32 o
   9   4   2        6.60        3.89      3.70 o
  -4   5   2       33.92       23.48      4.96 o
  -3   5   2      479.04      477.38     15.05 o
  -2   5   2     1591.01     1573.88     34.12 o
  -1   5   2       11.40       11.59      1.76 o
   0   5   2       12.76       13.22      1.58 o
   1   5   2        8.04        9.34      1.09 o
   2   5   2       46.58      113.86      6.79 o
   3   5   2       25.27       26.73      3.89 o
   4   5   2      793.92      807.80     12.21 o
   5   5   2       34.91       46.86      3.72 o
   6   5   2       76.39       80.51      6.10 o
   7   5   2     1241.00     1212.48     24.33 o
   8   5   2      767.49      752.73     21.07 o
   9   5   2      314.44      305.32     15.53 o
  -3   6   2       46.27       46.93      6.75 o
  -2   6   2       52.40       58.31      4.67 o
  -1   6   2      804.71      769.02     20.16 o
   0   6   2     1998.73     1921.12     30.62 o
   1   6   2       17.32       19.06      1.61 o
   2   6   2      527.41      567.55     10.69 o
   3   6   2     1176.96     1156.54     19.99 o
   4   6   2      421.75      397.92      9.07 o
   5   6   2       71.91       71.38      3.79 o
   6   6   2      191.77      194.89     11.25 o
   7   6   2       35.63       38.17      4.57 o
   8   6   2       24.23       23.50      4.36 o
   9   6   2       71.76       75.90      8.67 o
  -2   7   2       61.60       49.12      5.85 o
  -1   7   2      317.66      317.45     12.25 o
   0   7   2        7.58        8.98      1.91 o
   1   7   2      416.81      403.09     10.08 o
   2   7   2     1011.47     1011.02     18.59 o
   3   7   2       59.11       72.82      4.08 o
   4   7   2      258.47      243.22      7.13 o
   5   7   2      572.30      548.11     13.41 o
   6   7   2      460.93      444.19     14.37 o
   7   7   2      299.14      282.16     20.46 o
   8   7   2      180.30      183.98     11.98 o
  -1   8   2       12.54        6.02      3.06 o
   0   8   2        4.77        2.79      2.53 o
   1   8   2      253.35      256.77      8.31 o
   2   8   2        3.79        4.80      1.79 o
   3   8   2        0.45        0.16      1.33 o
   4   8   2       38.54       41.83      4.05 o
   5   8   2      893.72      901.63     19.90 o
   6   8   2      658.44      646.44     18.97 o
   7   8   2       47.44       42.64      6.43 o
   8   8   2      225.95      259.31     14.23 o
   0   9   2      329.38      293.53     21.45 o
   1   9   2      439.65      448.97     18.92 o
   2   9   2       41.87       60.90      9.75 o
   3   9   2       20.29       20.43      3.29 o
   4   9   2        3.12        5.63      2.65 o
   5   9   2        0.46       -1.74      2.31 o
   6   9   2      140.14      143.26     10.70 o
   7   9   2      469.44      476.68     20.17 o
  -4  -9   3        3.67        0.46      2.81 o
  -3  -9   3      672.48      692.94     23.77 o
  -2  -9   3      525.18      558.12     20.64 o
  -1  -9   3       41.47       38.01      6.14 o
   0  -9   3      141.53      149.71     14.04 o
   1  -9   3       96.28       99.03      9.32 o
  -5  -8   3       14.81       16.11      3.44 o
  -4  -8   3       58.25       59.68      5.24 o
  -3  -8   3      190.68      202.33      7.59 o
  -2  -8   3       34.12       32.68      3.92 o
  -1  -8   3      614.67      590.86     16.80 o
   0  -8   3      886.47      913.85     23.26 o
   1  -8   3       42.51       43.37      4.95 o
   2  -8   3      257.41      263.08     15.98 o
   3  -8   3      212.14      202.91     10.96 o
  -6  -7   3       13.08       13.06      4.20 o
  -5  -7   3      177.83      167.26      7.79 o
  -4  -7   3       69.43       74.14      5.11 o
  -3  -7   3       10.95        9.26      1.94 o
  -2  -7   3       93.44       97.71      4.45 o
  -1  -7   3        5.14        6.57      1.60 o
   0  -7   3      138.39      140.32      6.02 o
   1  -7   3      404.86      385.71     10.75 o
   2  -7   3      728.33      719.90     16.97 o
   3  -7   3      164.75      159.80      7.06 o
   4  -7   3       66.32       65.60      8.96 o
  -6  -6   3      196.90      221.08     11.07 o
  -5  -6   3      259.85      262.69      9.11 o
  -4  -6   3       34.48       36.34      3.41 o
  -3  -6   3      436.43      402.55      9.75 o
  -2  -6   3      449.68      449.50      9.52 o
  -1  -6   3       16.59        9.69      1.37 o
   0  -6   3      174.35      171.70      4.69 o
   1  -6   3      203.28      207.97     10.21 o
   2  -6   3       92.15       85.44      4.88 o
   3  -6   3      128.20      117.97      5.45 o
   4  -6   3      611.34      618.44     17.41 o
   5  -6   3     1053.07     1090.61     31.75 o
  -7  -5   3       91.15       93.08     15.04 o
  -6  -5   3       28.18       28.22      4.48 o
  -5  -5   3      229.62      221.14      7.84 o
  -4  -5   3      755.93      750.02     17.22 o
  -3  -5   3     1041.43     1032.99     15.49 o
  -2  -5   3      656.24      679.96      8.47 o
  -1  -5   3     1042.90      968.30     11.60 o
   0  -5   3     1853.68     1802.53     19.06 o
   1  -5   3       69.33       68.24      2.62 o
   2  -5   3      448.72      424.76      8.68 o
   3  -5   3       40.35       38.17      3.09 o
   4  -5   3      701.35      663.36     14.24 o
   5  -5   3       18.91       31.23      3.40 o
   6  -5   3       16.84       10.31      4.09 o
  -7  -4   3      127.76      117.77     15.75 o
  -6  -4   3        1.05       -0.57      1.67 o
  -5  -4   3       38.23       36.60      3.67 o
  -4  -4   3       20.60       19.36      1.80 o
  -3  -4   3      426.16      405.19      6.39 o
  -2  -4   3      391.45      401.24      6.78 o
  -1  -4   3     1223.88     1267.31     13.95 o
   0  -4   3     3396.90     3482.71     32.44 o
   1  -4   3      352.64      367.91      6.00 o
   2  -4   3      311.48      305.68      5.25 o
   3  -4   3      621.94      640.17      9.11 o
   4  -4   3       69.11       65.68      3.42 o
   5  -4   3       19.43       20.69      2.91 o
   6  -4   3      345.78      333.89     12.80 o
   7  -4   3       12.79       11.75      3.82 o
  -7  -3   3       22.73       24.99      6.30 o
  -6  -3   3      358.53      366.90     13.13 o
  -5  -3   3     1759.36     1728.43     41.36 o
  -4  -3   3      344.85      343.38      6.34 o
  -3  -3   3      123.97      127.35      2.37 o
  -2  -3   3        2.12        2.48      0.50 o
  -1  -3   3      769.62      815.87     10.39 o
   0  -3   3      894.50      981.89     10.44 o
   1  -3   3       39.62       53.90      8.35 o
   2  -3   3     3335.66     3347.45     30.15 o
   3  -3   3      505.90      461.28      7.06 o
   4  -3   3        8.84       11.92      1.48 o
   5  -3   3      429.38      454.09     10.68 o
   6  -3   3      426.68      401.28     10.52 o
   7  -3   3       73.14       70.32      5.69 o
  -7  -2   3        2.83        6.97      4.20 o
  -6  -2   3      715.82      726.62     17.64 o
  -5  -2   3     1315.24     1326.63     26.95 o
  -4  -2   3      241.13      255.00      5.22 o
  -3  -2   3     2087.42     2084.59     29.29 o
  -2  -2   3      941.75      917.75     35.60 o
  -1  -2   3      389.47      450.45      8.04 o
   0  -2   3      805.55      936.72     10.21 o
   1  -2   3      932.51     1009.67      9.27 o
   2  -2   3       31.47       30.93      1.10 o
   3  -2   3      336.68      347.22      5.19 o
   4  -2   3      190.63      182.71      4.90 o
   5  -2   3      128.07      137.31      7.08 o
   6  -2   3       89.46       86.58      4.59 o
   7  -2   3      751.86      765.07     18.30 o
   8  -2   3      770.24      825.10     42.79 o
  -6  -1   3        3.35        5.45      2.08 o
  -5  -1   3      157.92      157.51      8.77 o
  -4  -1   3       67.19       70.68      3.01 o
  -3  -1   3     2597.86     2605.91     30.73 o
  -2  -1   3      184.54      172.30      3.75 o
  -1  -1   3      943.33      963.19     34.83 o
   0  -1   3       35.71       14.38      0.79 o
   1  -1   3        0.89        1.37      0.42 o
   2  -1   3      459.37      498.78      5.95 o
   3  -1   3     1621.40     1739.18     18.30 o
   4  -1   3      199.65      218.89      4.83 o
   5  -1   3      109.74      112.50      5.01 o
   6  -1   3       92.74       89.74      4.38 o
   7  -1   3      623.59      632.10     15.59 o
   8  -1   3      202.14      195.47      9.88 o
  -6   0   3        4.18        1.68      2.02 o
  -5   0   3      178.02      166.96      6.97 o
  -4   0   3      107.36      110.87      3.89 o
  -3   0   3        3.65        2.78      0.66 o
  -2   0   3       42.92       47.65      1.60 o
  -1   0   3     1854.37     1891.43     26.22 o
   0   0   3       65.00       86.82      1.56 o
   1   0   3      669.54      655.21      7.44 o
   2   0   3      475.02      461.86      8.28 o
   3   0   3     1274.15     1264.58     14.41 o
   4   0   3      399.98      406.56      7.05 o
   5   0   3      109.77      148.76      4.34 o
   6   0   3       42.38       41.29      3.04 o
   7   0   3        1.96        2.10      1.40 o
   8   0   3      119.51      114.63      7.56 o
   9   0   3      472.48      492.54     31.40 o
  -6   1   3      296.80      297.18     20.45 o
  -5   1   3      706.07      740.39     44.92 o
  -4   1   3       21.62       26.73      3.18 o
  -3   1   3      397.99      392.99      5.74 o
  -2   1   3      726.59      748.79      9.62 o
  -1   1   3       74.95       96.43      2.22 o
   0   1   3      116.75      137.82      2.04 o
   1   1   3      815.38      779.61      8.29 o
   2   1   3      118.63      113.00      2.16 o
   3   1   3      338.52      347.99      5.48 o
   4   1   3     1573.83     1598.23     22.93 o
   5   1   3     5350.93     5369.89     68.24 o
   6   1   3     1246.76     1210.02     20.58 o
   7   1   3       73.86       74.20      4.66 o
   8   1   3       11.85       10.30      2.61 o
   9   1   3      426.02      457.27     28.97 o
  -5   2   3       47.91       46.69      4.82 o
  -4   2   3      293.11      298.97      8.88 o
  -3   2   3      874.20      900.54     14.57 o
  -2   2   3      300.10      297.69      4.77 o
  -1   2   3        0.71        0.82      0.43 o
   0   2   3     3991.92     4221.16     45.54 o
   1   2   3      825.89      891.89     10.25 o
   2   2   3       15.23       11.54      1.14 o
   3   2   3      147.86      165.17      3.33 o
   4   2   3     1457.64     1525.91     19.74 o
   5   2   3     1213.89     1402.32     22.42 o
   6   2   3      331.41      333.44      8.40 o
   7   2   3      956.38      974.76     20.14 o
   8   2   3      645.19      632.45     15.46 o
   9   2   3       56.11       46.10      9.95 o
  -5   3   3        1.42        0.92      2.77 o
  -4   3   3      279.84      261.56     10.20 o
  -3   3   3      504.68      486.46     10.42 o
  -2   3   3      120.76      115.57      3.17 o
  -1   3   3      263.07      284.70      6.40 o
   0   3   3     3495.87     3551.98     39.35 o
   1   3   3     1280.32     1345.13     16.13 o
   2   3   3      260.15      253.43      4.42 o
   3   3   3       54.86       40.43      1.86 o
   4   3   3      100.94      105.54      3.28 o
   5   3   3      563.92      531.02     10.48 o
   6   3   3      146.05      158.00      4.69 o
   7   3   3      435.03      424.87     13.23 o
   8   3   3      274.70      274.86     10.70 o
   9   3   3      146.74      122.06     14.26 o
  -4   4   3      174.51      165.87     10.79 o
  -3   4   3        6.76        7.95      2.85 o
  -2   4   3      166.15      162.73      5.43 o
  -1   4   3     1108.90     1079.11     16.87 o
   0   4   3      494.08      469.25      7.53 o
   1   4   3        0.97       15.98      2.12 o
   2   4   3     3824.16     3784.66     48.63 o
   3   4   3     3540.85     3441.27     54.82 o
   4   4   3       13.58       10.54      1.40 o
   5   4   3        1.94        4.57      1.10 o
   6   4   3      130.72      120.26      4.58 o
   7   4   3      112.15      108.83      4.85 o
   8   4   3        1.07        0.21      1.63 o
   9   4   3       15.32       20.06      6.08 o
  -4   5   3      133.57      113.25      9.97 o
  -3   5   3       86.50       85.10      8.15 o
  -2   5   3      508.59      505.26     15.12 o
  -1   5   3      205.03      207.54      8.43 o
   0   5   3      759.94      758.03     14.56 o
   1   5   3      240.48      249.88      5.40 o
   2   5   3      153.39      153.18      4.45 o
   3   5   3        3.46        3.17      1.60 o
   4   5   3      980.40      906.94     15.93 o
   5   5   3      824.30      843.72     20.48 o
   6   5   3       36.92       35.47      2.91 o
   7   5   3       65.17       66.00      4.66 o
   8   5   3      163.14      127.79     10.03 o
   9   5   3        9.25        5.15      3.15 o
  -3   6   3      324.03      322.63     16.34 o
  -2   6   3      550.98      559.12     21.23 o
  -1   6   3       29.58       30.61      4.13 o
   0   6   3       12.01       16.49      3.67 o
   1   6   3       46.07       55.67      2.96 o
   2   6   3      547.56      536.30     11.34 o
   3   6   3       22.10       17.98      2.06 o
   4   6   3       34.39       35.09      3.28 o
   5   6   3       52.17       84.18      5.05 o
   6   6   3      268.80      276.36      8.75 o
   7   6   3      992.17      942.27     20.26 o
   8   6   3      269.89      286.09     11.87 o
   9   6   3      218.50      231.62     13.68 o
  -2   7   3        4.75        4.55      3.45 o
  -1   7   3      238.65      234.25     10.66 o
   0   7   3     1035.73     1024.31     25.93 o
   1   7   3      146.88      155.94      6.07 o
   2   7   3       79.54       83.15      4.61 o
   3   7   3      393.05      380.26      9.59 o
   4   7   3        5.70        4.36      1.47 o
   5   7   3       85.05       91.58      6.20 o
   6   7   3       35.15       23.63      3.09 o
   7   7   3      269.23      269.08     14.18 o
   8   7   3        8.58        9.18      3.63 o
   0   8   3        1.15        2.42      2.55 o
   1   8   3       20.07       20.89      3.21 o
   2   8   3      991.08      987.08     19.47 o
   3   8   3      282.32      293.18      9.80 o
   4   8   3       11.86        7.86      2.17 o
   5   8   3      394.37      378.05     11.40 o
   6   8   3      517.45      502.87     16.37 o
   7   8   3      135.17      138.21     12.60 o
   8   8   3        7.73       10.78      4.07 o
   1   9   3        7.47        4.53      4.64 o
   2   9   3      228.97      218.69     10.58 o
   3   9   3        0.53        1.88      2.23 o
   4   9   3      527.90      514.03     16.34 o
   5   9   3     1190.73     1319.52     38.80 o
   6   9   3      273.75      266.66     14.03 o
   7   9   3       64.26       59.36      7.82 o
  -2  -9   4       85.42       94.00      8.33 o
  -1  -9   4        7.48        5.80      3.32 o
   0  -9   4        7.97       14.44      4.22 o
  -4  -8   4      130.85      147.86      7.60 o
  -3  -8   4      935.03      938.35     19.92 o
  -2  -8   4      308.80      318.57     11.28 o
  -1  -8   4       18.53       20.92      3.36 o
   0  -8   4      361.03      345.60     12.15 o
   1  -8   4      188.84      195.44      7.80 o
   2  -8   4       15.99       13.41      4.17 o
   3  -8   4        0.62        1.93      2.86 o
  -5  -7   4      147.46      166.67      9.36 o
  -4  -7   4      980.39      999.73     23.96 o
  -3  -7   4      318.55      328.89      9.19 o
  -2  -7   4       77.82       75.36      4.34 o
  -1  -7   4      786.17      765.41     16.54 o
   0  -7   4      708.24      722.79     16.16 o
   1  -7   4       47.64       42.36      3.77 o
   2  -7   4      688.21      667.19     18.65 o
   3  -7   4      111.54       95.39      6.85 o
   4  -7   4       41.54       29.00      5.79 o
  -5  -6   4      209.37      213.70     10.07 o
  -4  -6   4        4.94        1.64      1.55 o
  -3  -6   4       15.16       15.55      2.03 o
  -2  -6   4      264.37      262.19     10.72 o
  -1  -6   4        0.88        1.45      1.06 o
   0  -6   4       83.75       81.81      3.76 o
   1  -6   4      248.65      242.03      6.07 o
   2  -6   4      715.22      671.05     15.24 o
   3  -6   4      160.34      157.82      8.57 o
   4  -6   4      380.48      376.16     11.60 o
   5  -6   4      160.74      181.60     18.35 o
  -6  -5   4      361.84      343.84     14.00 o
  -5  -5   4      638.30      625.76     19.44 o
  -4  -5   4       10.46        5.79      1.63 o
  -3  -5   4      374.47      352.42     11.19 o
  -2  -5   4      327.00      312.68      8.29 o
  -1  -5   4       60.71       59.35      2.38 o
   0  -5   4       18.06       24.68      3.15 o
   1  -5   4       25.36       24.73      1.53 o
   2  -5   4       21.93       17.08      1.83 o
   3  -5   4        7.39        5.87      1.26 o
   4  -5   4      789.29      762.55     20.20 o
   5  -5   4      967.13      967.38     25.02 o
   6  -5   4       63.51       76.25      8.62 o
  -6  -4   4       91.68       86.29      6.90 o
  -5  -4   4       26.29       30.65      7.79 o
  -4  -4   4      144.93      140.37      5.04 o
  -3  -4   4      916.65      892.42     12.40 o
  -2  -4   4       29.00       31.81      1.35 o
  -1  -4   4      176.14      155.19      3.06 o
   0  -4   4     1326.73     1270.18     14.39 o
   1  -4   4      300.29      305.72      4.69 o
   2  -4   4     2120.25     2102.48     27.32 o
   3  -4   4        0.65        3.24      1.24 o
   4  -4   4      228.39      230.70      6.62 o
   5  -4   4        1.77        4.02      1.50 o
   6  -4   4       74.91       77.25      5.10 o
   7  -4   4      907.93      925.73     31.04 o
  -6  -3   4       17.28       22.66      5.20 o
  -5  -3   4        0.53        0.67      1.39 o
  -4  -3   4       35.14       32.55      2.01 o
  -3  -3   4       98.39       89.53      2.54 o
  -2  -3   4      230.53      234.53      5.13 o
  -1  -3   4     1237.55     1296.74     15.99 o
   0  -3   4     2153.63     2208.81     22.98 o
   1  -3   4      169.38      185.02      3.53 o
   2  -3   4     1499.69     1493.80     16.01 o
   3  -3   4     1795.74     1808.61     20.70 o
   4  -3   4      327.41      316.46      7.27 o
   5  -3   4       60.45       61.33      3.89 o
   6  -3   4      311.26      296.30      8.81 o
   7  -3   4       34.53       34.59      4.23 o
   8  -3   4       14.35       22.44      8.07 o
  -6  -2   4      104.32      109.12      7.15 o
  -5  -2   4      269.70      269.20      9.20 o
  -4  -2   4      549.86      553.44     10.90 o
  -3  -2   4      210.57      199.26      5.58 o
  -2  -2   4       27.11       23.33      5.64 o
  -1  -2   4      393.33      394.37     10.69 o
   0  -2   4       14.22       10.38      1.21 o
   1  -2   4      298.40      276.76      3.76 o
   2  -2   4     4647.35     4498.41     50.13 o
   3  -2   4      961.62      956.59     11.14 o
   4  -2   4      588.78      606.71     10.82 o
   5  -2   4      552.42      561.36     10.83 o
   6  -2   4        5.27        3.79      1.91 o
   7  -2   4       54.78       43.96      4.30 o
   8  -2   4        3.18       20.88      4.09 o
  -6  -1   4      497.45      493.12     17.55 o
  -5  -1   4      395.92      385.12     13.68 o
  -4  -1   4       39.90       42.89      2.89 o
  -3  -1   4      598.12      617.80      8.98 o
  -2  -1   4     2970.72     2988.10     45.20 o
  -1  -1   4      167.82      172.47      5.65 o
   0  -1   4      109.36      127.99      2.56 o
   1  -1   4      484.70      478.96      6.69 o
   2  -1   4      341.67      352.52      4.85 o
   3  -1   4        8.39        9.59      0.87 o
   4  -1   4     2040.13     2100.65     25.13 o
   5  -1   4      532.56      492.56      9.61 o
   6  -1   4      367.43      355.10      9.07 o
   7  -1   4      527.41      549.02     12.79 o
   8  -1   4      469.80      503.42     14.48 o
   9  -1   4       11.16       10.39      7.63 o
  -6   0   4        0.90        1.65      2.89 o
  -5   0   4       58.63       71.99      6.14 o
  -4   0   4      212.45      216.11      7.63 o
  -3   0   4     1217.92     1199.35     18.71 o
  -2   0   4      808.54      781.10     12.46 o
  -1   0   4     1677.60     1720.14     24.35 o
   0   0   4     2762.30     2825.62     35.54 o
   1   0   4       87.89       83.84      1.70 o
   2   0   4      222.53      250.57      6.17 o
   3   0   4      385.48      411.85      6.83 o
   4   0   4       95.82       92.42      2.97 o
   5   0   4      315.00      325.96      7.13 o
   6   0   4      386.85      390.88      8.55 o
   7   0   4      412.33      409.13     10.31 o
   8   0   4       22.75       19.34      3.56 o
   9   0   4       29.12       17.14      7.52 o
  -5   1   4      105.13      110.61      6.48 o
  -4   1   4       22.53       22.55      3.01 o
  -3   1   4       49.50       47.52      3.29 o
  -2   1   4      113.96      123.11      2.59 o
  -1   1   4      574.55      584.95     10.62 o
   0   1   4      574.07      539.94      7.21 o
   1   1   4     1716.47     1750.53     19.73 o
   2   1   4      488.54      468.71      6.69 o
   3   1   4      369.19      368.61      7.89 o
   4   1   4       49.44       51.45      2.53 o
   5   1   4       33.62       30.56      2.39 o
   6   1   4      155.52      153.72      4.78 o
   7   1   4      274.38      289.83      8.34 o
   8   1   4       35.49       31.20      3.67 o
   9   1   4      438.46      415.81     27.31 o
  -5   2   4      544.90      566.13     21.56 o
  -4   2   4        1.99        2.19      2.19 o
  -3   2   4       31.02       36.05      3.20 o
  -2   2   4        1.39        1.01      0.81 o
  -1   2   4        8.75        5.99      0.79 o
   0   2   4      303.29      364.01      9.43 o
   1   2   4       60.35       52.21      1.77 o
   2   2   4     1355.96     1322.86     19.00 o
   3   2   4      601.12      610.08      9.09 o
   4   2   4        3.83        5.37      1.19 o
   5   2   4     3729.07     3593.72     51.20 o
   6   2   4      292.93      280.21      6.74 o
   7   2   4      181.51      179.29      6.09 o
   8   2   4      166.84      177.17      9.73 o
   9   2   4       72.70       70.32     11.72 o
  -4   3   4      296.01      285.41     29.69 o
  -3   3   4      927.35      930.87     22.51 o
  -2   3   4      269.57      265.70      7.79 o
  -1   3   4        8.46       14.96      1.25 o
   0   3   4       34.56       55.51      3.22 o
   1   3   4      371.81      390.42      6.23 o
   2   3   4      821.55      848.84     11.14 o
   3   3   4      261.90      300.98      5.23 o
   4   3   4     1613.99     1647.94     25.16 o
   5   3   4      837.47      860.91     15.21 o
   6   3   4       91.02       83.86      3.97 o
   7   3   4     1491.20     1483.85     22.80 o
   8   3   4      570.53      564.17     12.90 o
   9   3   4        0.48        0.63      2.23 o
  -4   4   4       81.76      101.09      9.12 o
  -3   4   4       31.93       26.83      4.73 o
  -2   4   4       32.05       31.65      5.59 o
  -1   4   4      221.72      233.48      7.49 o
   0   4   4     1470.77     1496.17     21.80 o
   1   4   4       83.28       83.46      2.99 o
   2   4   4       76.31       68.67      2.65 o
   3   4   4      128.41      124.45      4.11 o
   4   4   4       67.22      108.43      5.56 o
   5   4   4        3.74        5.07      1.17 o
   6   4   4      371.28      366.99      8.87 o
   7   4   4      739.37      718.32     13.25 o
   8   4   4      144.72      151.38      6.15 o
   9   4   4      672.65      619.21     23.33 o
  -3   5   4      313.53      301.22     15.05 o
  -2   5   4       47.33       57.12      6.67 o
  -1   5   4      449.45      397.64     13.78 o
   0   5   4      687.26      632.58     18.19 o
   1   5   4      161.97      156.51      4.34 o
   2   5   4     2305.82     2236.31     28.40 o
   3   5   4     1143.80     1128.32     19.12 o
   4   5   4      260.15      264.84      6.93 o
   5   5   4       18.85       12.40      1.79 o
   6   5   4      308.76      297.03      7.97 o
   7   5   4       11.31       10.58      2.20 o
   8   5   4       12.13       14.36      2.54 o
   9   5   4       20.60       26.79      5.65 o
  -2   6   4      394.63      385.83     17.47 o
  -1   6   4       59.07       65.40      7.17 o
   0   6   4      131.77      135.86     17.04 o
   1   6   4      261.61      255.97      8.40 o
   2   6   4      551.80      558.59     11.76 o
   3   6   4      121.57      130.56      4.98 o
   4   6   4      710.03      715.26     14.17 o
   5   6   4      408.96      430.38     10.13 o
   6   6   4      340.86      352.19      9.17 o
   7   6   4       11.18        8.19      2.15 o
   8   6   4      396.02      426.71     15.04 o
   9   6   4        3.31        2.79      3.24 o
  -1   7   4       65.37       61.00      7.87 o
   0   7   4       92.84      114.78      7.76 o
   1   7   4        0.80       -0.04      1.68 o
   2   7   4        0.51        1.45      1.44 o
   3   7   4      228.98      207.82      6.87 o
   4   7   4      139.52      184.55     10.93 o
   5   7   4       40.88       45.80      3.63 o
   6   7   4      119.31      115.04      6.19 o
   7   7   4      507.27      532.24     16.48 o
   8   7   4      602.62      681.06     27.42 o
   0   8   4      368.48      385.87     29.46 o
   1   8   4      138.76      133.36      8.72 o
   2   8   4       11.11       12.34      2.81 o
   3   8   4      170.26      163.08      7.59 o
   4   8   4        0.61       22.03      5.68 o
   5   8   4       83.44       94.12      5.99 o
   6   8   4       30.50       28.10      3.79 o
   7   8   4       29.39       30.40      6.97 o
   8   8   4       49.80       46.26     10.56 o
   2   9   4      285.71      281.64     14.62 o
   3   9   4      139.81      139.19     10.32 o
   4   9   4       24.71       21.33      4.69 o
   5   9   4      470.23      500.94     19.70 o
   6   9   4      198.44      203.69     12.60 o
  -3  -8   5       50.09       40.89      4.96 o
  -2  -8   5       26.91       32.26      3.69 o
  -1  -8   5      158.29      159.74      7.84 o
   0  -8   5      294.49      280.14      9.19 o
   1  -8   5      216.29      221.50      9.52 o
   2  -8   5       52.32       44.21      6.37 o
  -4  -7   5       56.18       60.52      7.46 o
  -3  -7   5      830.16      844.52     20.10 o
  -2  -7   5      237.73      246.47      9.72 o
  -1  -7   5       43.88       38.75      3.43 o
   0  -7   5        9.40        8.66      1.77 o
   1  -7   5      106.05      107.48      5.46 o
   2  -7   5        2.91        1.71      1.99 o
   3  -7   5       39.12       38.40      4.98 o
   4  -7   5       69.68       74.17      8.68 o
  -5  -6   5      113.45      113.32     13.16 o
  -4  -6   5      247.87      231.05     10.23 o
  -3  -6   5       72.12       75.48      4.40 o
  -2  -6   5      129.51      128.54      4.77 o
  -1  -6   5      558.31      551.16     12.14 o
   0  -6   5      815.62      804.58     13.29 o
   1  -6   5      239.36      231.42      6.55 o
   2  -6   5       21.28       15.46      3.08 o
   3  -6   5      291.55      301.12     10.18 o
   4  -6   5        6.66       10.44      3.04 o
   5  -6   5      104.94      101.28      9.84 o
  -5  -5   5       96.42       93.63      6.41 o
  -4  -5   5        7.40        5.35      2.16 o
  -3  -5   5       90.31       91.44      4.03 o
  -2  -5   5      123.61      115.52      4.24 o
  -1  -5   5        3.62        6.59      1.79 o
   0  -5   5      193.22      208.63      4.97 o
   1  -5   5      501.79      484.99     12.17 o
   2  -5   5     1921.55     1818.33     32.09 o
   3  -5   5      415.49      460.78     10.45 o
   4  -5   5       67.89       53.72      5.12 o
   5  -5   5      767.16      762.93     23.05 o
   6  -5   5       96.56      102.35     10.00 o
  -5  -4   5      352.99      330.85     12.27 o
  -4  -4   5      453.41      435.81     21.34 o
  -3  -4   5      467.95      460.20     10.37 o
  -2  -4   5      354.00      337.77      7.46 o
  -1  -4   5        3.89        3.64      0.65 o
   0  -4   5       73.38       66.25      2.09 o
   1  -4   5       90.20       90.97      2.58 o
   2  -4   5      232.85      242.71      4.44 o
   3  -4   5        2.41       11.07      1.76 o
   4  -4   5     1192.47     1180.35     22.68 o
   5  -4   5      554.45      543.68     14.11 o
   6  -4   5        1.71        0.51      1.91 o
   7  -4   5       49.20       80.89      9.19 o
  -5  -3   5       15.36       15.50      2.44 o
  -4  -3   5      258.92      263.18      7.20 o
  -3  -3   5     1667.11     1699.73     59.15 o
  -2  -3   5      308.43      299.73     15.15 o
  -1  -3   5      147.46      138.57      2.43 o
   0  -3   5     1138.48     1081.75     12.88 o
   1  -3   5       18.01       20.47      1.13 o
   2  -3   5      839.86      847.47      9.57 o
   3  -3   5        4.36        8.72      2.08 o
   4  -3   5      568.62      540.43      9.53 o
   5  -3   5       32.21       35.29      3.21 o
   6  -3   5       37.16       37.09      4.39 o
   7  -3   5      528.53      510.48     16.82 o
   8  -3   5      402.90      403.65     26.64 o
  -5  -2   5        7.44        8.90      2.49 o
  -4  -2   5      129.84      138.13      5.78 o
  -3  -2   5       32.87       31.69      2.71 o
  -1  -2   5     3822.69     3824.31     58.79 o
   0  -2   5      840.37      873.89     10.13 o
   1  -2   5       21.26       17.03      0.92 o
   2  -2   5      624.13      609.76      9.01 o
   3  -2   5      597.13      621.01      7.98 o
   4  -2   5       98.89       93.12      3.01 o
   5  -2   5       11.88        8.83      1.54 o
   6  -2   5      109.42      110.07      5.24 o
   7  -2   5        5.53        1.92      1.70 o
   8  -2   5       18.60       17.35      4.01 o
  -5  -1   5      963.58      987.25     27.35 o
  -4  -1   5       19.62       18.34      2.81 o
  -3  -1   5      288.01      274.16      5.94 o
  -2  -1   5       21.35       26.69      1.37 o
  -1  -1   5       68.35       69.43      1.85 o
   0  -1   5      188.84      174.18      3.23 o
   1  -1   5     1244.98     1235.55     18.61 o
   2  -1   5      150.42      149.25      3.08 o
   3  -1   5      441.73      460.06      7.79 o
   4  -1   5      145.39      146.70      3.47 o
   5  -1   5      282.80      291.37      6.93 o
   6  -1   5      109.74      102.18      4.87 o
   7  -1   5       25.42       53.51      4.03 o
   8  -1   5        5.58        4.24      2.19 o
   9  -1   5       23.16       22.89      8.40 o
  -5   0   5      350.19      355.87     14.27 o
  -4   0   5        1.38        1.21      1.48 o
  -3   0   5      355.31      365.58      9.48 o
  -2   0   5      309.13      297.95      7.45 o
  -1   0   5      518.11      552.13     11.27 o
   0   0   5      141.23      143.72      3.02 o
   1   0   5      178.84      183.75      3.62 o
   2   0   5      244.05      238.41      4.44 o
   3   0   5      382.20      399.15      8.77 o
   4   0   5       55.38       54.42      2.51 o
   5   0   5     1559.62     1500.24     22.20 o
   6   0   5      727.21      713.31     14.31 o
   7   0   5      918.40      952.52     18.47 o
   8   0   5      723.25      717.93     17.86 o
   9   0   5       14.98       11.24      3.39 o
  -4   1   5      366.76      357.25     12.34 o
  -3   1   5      955.51      967.82     21.21 o
  -2   1   5      401.91      397.35     11.80 o
  -1   1   5      217.88      242.52      4.64 o
   0   1   5     1028.28     1067.40     12.22 o
   1   1   5       27.99       28.39      1.40 o
   2   1   5      330.14      370.53      5.58 o
   3   1   5      680.66      689.58     12.42 o
   4   1   5      134.58      132.40      3.48 o
   5   1   5      211.98      197.36      5.80 o
   6   1   5       96.23      102.85      5.32 o
   7   1   5     1378.40     1363.84     23.97 o
   8   1   5      140.10      130.29      6.77 o
   9   1   5      142.15      142.56     13.23 o
  -4   2   5        0.79       -0.59      2.14 o
  -3   2   5        0.39        2.08      1.76 o
  -2   2   5      233.54      234.38      9.05 o
  -1   2   5      447.57      453.11      8.23 o
   0   2   5      561.46      537.40      8.87 o
   1   2   5       82.25       83.88      2.33 o
   2   2   5     2213.19     2219.38     23.78 o
   3   2   5      760.59      755.82     11.60 o
   4   2   5      189.71      178.24      4.19 o
   5   2   5      158.04      151.63      4.76 o
   6   2   5      193.87      183.10      5.36 o
   7   2   5      400.20      418.74     10.35 o
   8   2   5       11.32       10.27      2.33 o
   9   2   5      838.02      841.32     20.20 o
  -3   3   5       31.46       26.13      3.82 o
  -2   3   5       74.66       75.65      5.20 o
  -1   3   5      389.14      389.35     12.16 o
   0   3   5        2.86        1.39      0.84 o
   1   3   5      284.83      282.25      5.64 o
   2   3   5     1571.08     1531.08     18.70 o
   3   3   5       27.09       33.06      4.40 o
   4   3   5     1777.62     1710.72     26.19 o
   5   3   5     2618.79     2549.68     37.85 o
   6   3   5      180.61      174.65      5.63 o
   7   3   5      248.76      304.09      7.70 o
   8   3   5        0.94        1.29      1.41 o
   9   3   5       27.82       22.58      3.32 o
  -3   4   5      626.58      648.62     27.25 o
  -2   4   5      335.24      362.71     18.68 o
  -1   4   5        1.80        3.02      1.53 o
   0   4   5      194.80      189.81      6.89 o
   1   4   5     1174.02     1158.06     19.60 o
   2   4   5      997.50     1012.17     14.57 o
   3   4   5      371.94      371.27      8.24 o
   4   4   5      930.01      893.57     15.76 o
   5   4   5      214.35      225.62      6.34 o
   6   4   5      131.42      128.71      5.13 o
   7   4   5      647.13      703.10     17.32 o
   8   4   5      268.45      265.54      9.10 o
   9   4   5       21.33       20.40      3.80 o
  -2   5   5       17.92       12.68      4.03 o
  -1   5   5      253.33      244.51     12.19 o
   0   5   5      920.59      931.50     31.63 o
   1   5   5      112.53      104.52      4.70 o
   2   5   5       14.62       10.83      1.83 o
   3   5   5      339.03      330.53      8.13 o
   4   5   5      384.86      378.02      8.94 o
   5   5   5      139.37      137.42      6.56 o
   6   5   5      209.03      216.46      6.76 o
   7   5   5      628.68      635.91     13.75 o
   8   5   5      192.62      194.00      7.07 o
   9   5   5      256.60      259.94     19.30 o
  -1   6   5      202.30      204.16     19.07 o
   0   6   5       77.86       70.21      7.27 o
   1   6   5      102.21       97.61     11.00 o
   2   6   5      796.49      773.28     15.04 o
   3   6   5     1026.07     1026.09     16.87 o
   4   6   5        2.18        0.31      1.06 o
   5   6   5       20.28       19.62      2.39 o
   6   6   5       28.81       28.98      3.38 o
   7   6   5        3.32        2.88      1.75 o
   8   6   5        0.41        0.49      1.82 o
   9   6   5      200.42      199.40     12.81 o
   0   7   5      232.07      236.12     13.27 o
   1   7   5       37.78       37.31      7.41 o
   2   7   5      285.76      269.20      9.40 o
   3   7   5      124.42      127.92      6.50 o
   4   7   5      340.21      337.60     10.43 o
   5   7   5     1037.46     1027.25     19.64 o
   6   7   5       65.33       58.84      5.47 o
   7   7   5        2.20       24.11      3.34 o
   8   7   5      398.51      439.47     18.43 o
   1   8   5        0.81       -1.24      2.57 o
   2   8   5        3.64        2.34      2.04 o
   3   8   5        1.89        1.31      1.89 o
   4   8   5      755.42      735.84     18.01 o
   5   8   5      138.22      157.87      9.07 o
   6   8   5      146.10      148.88      7.63 o
   7   8   5      949.31      987.67     25.36 o
   8   8   5      226.03      192.26     17.03 o
   4   9   5        4.97        9.20      3.73 o
   5   9   5      112.77       93.11      9.56 o
  -1  -8   6      715.15      733.66     23.15 o
   0  -8   6      107.20      100.36      8.05 o
   1  -8   6       71.08       67.46      7.39 o
  -3  -7   6       11.98       19.44      3.63 o
  -2  -7   6      214.11      215.12      7.88 o
  -1  -7   6      168.56      156.95      6.03 o
   0  -7   6        1.65        1.47      1.66 o
   1  -7   6      249.40      262.03     10.02 o
   2  -7   6      124.88      140.04     10.21 o
   3  -7   6        1.39        1.37      2.32 o
   4  -7   6      377.47      391.73     18.24 o
  -3  -6   6      962.07      969.36     25.05 o
  -2  -6   6      142.01      144.29      5.47 o
  -1  -6   6       18.66       16.90      2.06 o
   0  -6   6      121.93      108.53      6.35 o
   1  -6   6       76.32       73.79      3.82 o
   2  -6   6        4.74        7.18      1.88 o
   3  -6   6        1.64        0.86      1.59 o
   4  -6   6        6.55        8.43      3.56 o
   5  -6   6        0.53       -1.22      2.96 o
  -4  -5   6      132.39      139.64      7.63 o
  -3  -5   6      581.52      590.89     19.85 o
  -2  -5   6        0.64        0.74      0.93 o
  -1  -5   6      154.38      161.04      5.16 o
   0  -5   6      357.88      353.84      7.51 o
   1  -5   6       77.83       82.67      3.51 o
   2  -5   6       18.29       15.00      2.00 o
   3  -5   6      277.65      277.03      9.01 o
   4  -5   6      189.06      190.42     10.60 o
   5  -5   6      132.90      133.59      8.37 o
   6  -5   6       71.78       70.29      8.67 o
  -3  -4   6       50.40       51.63      7.85 o
  -2  -4   6        5.01        4.86      1.82 o
  -1  -4   6      330.37      348.97      5.87 o
   0  -4   6      115.54       96.69      3.04 o
   1  -4   6      238.71      227.97      5.39 o
   2  -4   6     2143.25     2078.67     28.95 o
   3  -4   6      512.88      488.29     10.67 o
   4  -4   6       79.81       90.36      5.06 o
   5  -4   6     1149.82     1117.06     23.51 o
   6  -4   6       23.08       17.72      3.18 o
   7  -4   6      184.67      191.82     13.25 o
  -4  -3   6       94.62       95.76      5.10 o
  -3  -3   6       46.87       45.77      7.52 o
  -2  -3   6      368.90      359.98     17.58 o
  -1  -3   6        4.70        5.67      0.66 o
   0  -3   6        3.81        4.00      0.80 o
   1  -3   6      234.08      232.86      4.23 o
   2  -3   6      134.46      128.15      3.66 o
   3  -3   6       39.29       36.67      2.54 o
   4  -3   6     2535.37     2481.85     34.35 o
   5  -3   6      925.60      909.11     18.03 o
   6  -3   6        1.19        4.13      1.99 o
   7  -3   6      234.63      241.36      9.58 o
   8  -3   6       23.18       24.77      8.40 o
  -4  -2   6      110.82      121.95      5.71 o
  -3  -2   6      304.76      316.09     12.38 o
  -2  -2   6      224.59      236.26     13.60 o
  -1  -2   6       86.63       84.26      2.38 o
   0  -2   6     2012.99     1990.41     29.30 o
   1  -2   6       68.32       72.10      2.29 o
   2  -2   6      327.74      332.56      6.67 o
   3  -2   6        5.33        4.44      0.70 o
   4  -2   6      597.30      572.28      9.76 o
   5  -2   6      171.82      150.31      5.45 o
   6  -2   6      594.91      582.75     17.03 o
   7  -2   6      770.07      752.08     18.35 o
   8  -2   6      257.20      271.30     12.14 o
  -4  -1   6      396.62      400.17     13.33 o
  -3  -1   6       34.80       33.92      5.58 o
  -2  -1   6       11.88       13.61      1.48 o
  -1  -1   6     1707.69     1675.47     30.09 o
   0  -1   6     2567.51     2549.39     30.42 o
   1  -1   6      308.99      306.83      6.47 o
   2  -1   6     1356.26     1378.10     18.04 o
   3  -1   6      557.87      555.27      8.40 o
   4  -1   6       81.84       79.13      2.80 o
   5  -1   6      407.80      394.34      8.53 o
   6  -1   6      455.50      452.47     10.86 o
   7  -1   6       45.93       39.15      3.66 o
   8  -1   6       17.26       20.66      4.08 o
   9  -1   6       64.37       75.62     13.16 o
  -4   0   6        4.63        4.77      1.98 o
  -3   0   6       14.39       14.39      4.87 o
  -2   0   6       67.99       74.57      9.01 o
  -1   0   6        1.41        0.43      0.87 o
   0   0   6        1.37        2.08      0.68 o
   1   0   6      522.85      539.69      8.50 o
   2   0   6     2110.97     2080.53     27.97 o
   3   0   6      683.01      689.28     11.36 o
   4   0   6       34.49       33.29      1.65 o
   5   0   6      127.03      124.71      4.66 o
   6   0   6       44.10       64.20      3.90 o
   7   0   6      128.80      121.59      5.64 o
   8   0   6      251.95      253.14      9.52 o
   9   0   6        1.75        2.20      3.29 o
  -4   1   6       38.38       38.82      4.16 o
  -3   1   6      685.34      741.57     17.77 o
  -2   1   6      260.67      271.18      8.39 o
  -1   1   6       31.06       25.53      3.04 o
   0   1   6      489.09      465.99      8.44 o
   1   1   6        3.16        2.90      0.69 o
   2   1   6      340.41      360.27      7.91 o
   3   1   6      138.64      143.08      3.73 o
   4   1   6      515.81      530.95      8.61 o
   5   1   6      838.35      817.93     13.42 o
   6   1   6        8.79        6.40      1.29 o
   7   1   6      479.77      487.16     11.70 o
   8   1   6      413.20      395.24     10.80 o
   9   1   6       59.13       53.54      5.29 o
  -3   2   6      686.99      733.71     18.84 o
  -2   2   6      365.90      360.21     11.04 o
  -1   2   6      416.42      434.26     11.82 o
   0   2   6      270.38      293.50      9.61 o
   1   2   6       63.86       68.11      2.85 o
   2   2   6      796.54      781.21     10.78 o
   3   2   6       77.23       77.87      2.70 o
   4   2   6      105.80      107.86      3.38 o
   5   2   6      148.71      142.11      5.19 o
   6   2   6       41.21       41.88      2.98 o
   7   2   6     1019.26     1037.24     17.54 o
   8   2   6        3.54        3.73      1.55 o
   9   2   6      319.65      310.33     12.49 o
  -3   3   6      121.56      134.00      9.23 o
  -2   3   6        3.19        2.26      1.95 o
  -1   3   6      363.65      353.93     11.29 o
   0   3   6      232.54      210.36      7.83 o
   1   3   6      101.92      104.58      4.81 o
   2   3   6      636.01      664.36     12.74 o
   3   3   6      213.19      213.24      4.84 o
   4   3   6      162.51      152.71      4.70 o
   5   3   6      440.90      420.78      9.19 o
   6   3   6      434.43      428.39      9.82 o
   7   3   6       57.46       56.83      3.53 o
   8   3   6        5.47        5.34      1.74 o
   9   3   6     1082.18     1109.46     21.83 o
  -2   4   6       40.26       35.22      5.47 o
  -1   4   6       23.16       26.11      4.50 o
   0   4   6        4.21        2.27      1.75 o
   1   4   6      541.55      529.09     15.96 o
   2   4   6      864.13      889.58     18.21 o
   3   4   6      109.79      106.24      4.27 o
   4   4   6      867.31      817.33     14.92 o
   5   4   6     1078.00     1025.58     18.10 o
   6   4   6      250.54      259.82      7.33 o
   7   4   6        0.51       -0.18      1.21 o
   8   4   6        3.99        4.19      1.78 o
   9   4   6        8.99        7.54      2.48 o
  -1   5   6      214.57      210.23     11.65 o
   0   5   6      132.60      133.21      9.06 o
   1   5   6       75.18       63.49      8.68 o
   2   5   6       43.45       43.47      3.87 o
   3   5   6        2.95        2.39      1.19 o
   4   5   6      758.92      722.80     15.89 o
   5   5   6      447.10      452.09     10.42 o
   6   5   6      268.00      300.55      8.31 o
   7   5   6      371.77      370.02      9.84 o
   8   5   6     1126.12     1177.71     24.79 o
   9   5   6        2.45        3.02      2.31 o
   0   6   6      722.30      716.70     25.03 o
   1   6   6        6.86        6.21      2.87 o
   2   6   6       78.81       81.46      6.18 o
   3   6   6      226.07      214.58      6.88 o
   4   6   6       60.88       63.25      4.54 o
   5   6   6       35.83       33.02      3.45 o
   6   6   6      103.52       98.39      5.08 o
   7   6   6      452.81      480.26     13.24 o
   8   6   6      166.48      172.37      7.98 o
   9   6   6       30.80       26.72      7.39 o
   1   7   6      244.90      220.61     12.87 o
   2   7   6      347.75      372.86     16.78 o
   3   7   6      338.75      333.10     10.77 o
   4   7   6        3.95        3.43      1.83 o
   5   7   6        6.95        2.21      1.97 o
   6   7   6        2.41        2.18      2.29 o
   7   7   6       68.97       62.42      7.44 o
   8   7   6       19.25       20.14      4.61 o
   3   8   6       76.39       82.37      6.93 o
   4   8   6       82.89       74.98      5.82 o
   5   8   6      617.74      638.73     19.28 o
   6   8   6       23.77       20.16      4.68 o
   7   8   6       19.05       14.65      5.58 o
  -1  -7   7      233.79      241.76      8.96 o
   0  -7   7      202.28      205.38      7.42 o
   1  -7   7      205.79      202.73     12.44 o
   2  -7   7      273.82      291.27     11.55 o
   3  -7   7      262.00      273.46     14.38 o
  -2  -6   7       55.75       58.73      7.74 o
  -1  -6   7      146.71      140.69      5.88 o
   0  -6   7       30.11       30.91      2.98 o
   1  -6   7      403.15      402.49     10.74 o
   2  -6   7      982.39      997.49     29.67 o
   3  -6   7       82.80       90.01      6.63 o
   4  -6   7      238.67      247.51     13.52 o
  -3  -5   7      902.98      839.92     28.75 o
  -2  -5   7      449.33      441.27     18.80 o
  -1  -5   7        5.93        3.60      1.40 o
   0  -5   7      107.25      102.44      4.15 o
   1  -5   7        9.33        9.53      1.68 o
   2  -5   7        3.02        5.05      1.98 o
   3  -5   7       47.26       46.80      4.11 o
   4  -5   7      245.63      249.89     13.92 o
   5  -5   7       14.55       25.21      5.35 o
   6  -5   7      120.98      119.33     11.33 o
  -2  -4   7      198.80      191.60      8.40 o
  -1  -4   7      530.48      518.65     17.92 o
   0  -4   7      597.99      608.63     10.62 o
   1  -4   7       10.56       11.72      1.79 o
   2  -4   7      128.80      125.44      4.72 o
   3  -4   7       57.54       56.42      3.73 o
   4  -4   7        0.41        0.80      1.49 o
   5  -4   7       19.69       15.70      5.42 o
   6  -4   7       93.59       71.15      8.35 o
   7  -4   7        3.07       -2.35      3.66 o
  -1  -3   7      664.27      680.71     23.66 o
   0  -3   7        4.53        7.15      1.32 o
   1  -3   7      639.44      614.47     12.83 o
   2  -3   7     1067.24     1060.25     18.03 o
   3  -3   7       74.34       71.91      3.84 o
   4  -3   7       89.07       93.81      4.17 o
   5  -3   7      273.93      297.76      8.45 o
   6  -3   7        8.15        8.81      2.24 o
   7  -3   7      367.28      388.78     14.72 o
  -3  -2   7      304.45      316.75     10.61 o
  -1  -2   7      272.48      269.26      7.89 o
   0  -2   7        3.04        2.34      1.21 o
   1  -2   7      368.74      376.64      8.76 o
   2  -2   7      407.50      383.25      9.40 o
   3  -2   7       52.83       56.83      3.15 o
   4  -2   7      786.08      765.47     13.37 o
   5  -2   7      595.73      568.12     12.42 o
   6  -2   7       32.29       30.44      3.13 o
   7  -2   7       85.16       95.70      6.73 o
   8  -2   7      219.71      196.64     13.47 o
  -3  -1   7      511.50      533.49     15.63 o
  -2  -1   7        0.75        0.00      1.66 o
  -1  -1   7       74.34       74.61      3.54 o
   0  -1   7      316.66      322.24      9.22 o
   1  -1   7        2.90        2.95      1.06 o
   2  -1   7      133.12      127.80      3.84 o
   3  -1   7       81.39       81.16      3.30 o
   4  -1   7       48.11       44.21      3.11 o
   5  -1   7      270.78      252.14      6.69 o
   6  -1   7      164.51      170.27      7.03 o
   7  -1   7     1138.72     1179.87     25.11 o
   8  -1   7      445.38      447.72     13.84 o
  -3   0   7       12.02        7.09      3.59 o
  -2   0   7       23.90       23.21      2.45 o
  -1   0   7      990.00      994.37     24.38 o
   0   0   7      865.32      828.76     20.88 o
   1   0   7       14.09       18.07      2.31 o
   2   0   7      319.18      316.02      8.30 o
   3   0   7      685.53      695.25     15.48 o
   4   0   7       18.94       17.74      2.29 o
   5   0   7      159.97      142.00      5.77 o
   6   0   7       97.18       89.14      4.50 o
   7   0   7      220.81      197.04      7.96 o
   8   0   7        0.94        1.46      2.00 o
   9   0   7      365.47      361.64     24.65 o
  -3   1   7      209.79      208.40      8.16 o
  -2   1   7       59.41       64.35      4.32 o
  -1   1   7       25.15       19.76      3.09 o
   0   1   7        2.85        6.92      1.90 o
   1   1   7      185.77      186.82      8.65 o
   2   1   7     2250.93     2200.95     32.88 o
   3   1   7      208.72      204.01      5.84 o
   4   1   7      389.81      394.23     10.20 o
   5   1   7      956.81      961.66     21.93 o
   6   1   7       85.03       85.29      4.00 o
   7   1   7       25.64       22.72      2.68 o
   8   1   7      165.57      163.39      6.69 o
   9   1   7       26.98       45.20      5.89 o
  -2   2   7      354.84      340.40     11.20 o
  -1   2   7        2.09        3.19      1.84 o
   0   2   7        1.76        2.65      2.43 o
   1   2   7      327.27      309.95      9.94 o
   2   2   7      244.76      224.97      6.86 o
   3   2   7       78.82       76.30      5.02 o
   4   2   7     1529.85     1523.16     23.82 o
   5   2   7      197.52      205.44      8.04 o
   6   2   7      434.80      418.15     10.58 o
   7   2   7      642.44      662.25     13.93 o
   8   2   7       42.03       41.69      3.77 o
   9   2   7      132.56      150.55      7.71 o
  -2   3   7      244.60      275.18     12.71 o
  -1   3   7       57.10       60.14      5.03 o
   0   3   7      524.81      518.82     14.50 o
   1   3   7       70.56       72.94      5.67 o
   2   3   7      118.39      109.58      6.03 o
   3   3   7      166.85      166.69      6.88 o
   4   3   7        0.78        1.98      1.00 o
   5   3   7      207.06      213.36      6.73 o
   6   3   7      349.30      355.56      9.88 o
   7   3   7      336.88      337.08      9.94 o
   8   3   7      208.73      218.28      9.52 o
   9   3   7      177.11      190.51     13.64 o
  -1   4   7      713.69      738.08     24.31 o
   0   4   7      101.07      103.46      7.74 o
   1   4   7       75.43       77.78      5.86 o
   2   4   7      799.00      792.29     19.93 o
   3   4   7      402.23      412.32     11.13 o
   4   4   7      174.38      178.06      5.77 o
   5   4   7      106.22      116.98      5.27 o
   6   4   7       35.07       35.50      4.15 o
   7   4   7      180.73      193.39      7.41 o
   8   4   7        1.45        3.60      2.25 o
   9   4   7      561.42      574.06     17.66 o
   0   5   7        2.77        4.84      2.97 o
   1   5   7      271.34      271.72     13.07 o
   2   5   7       92.81       92.61      6.58 o
   3   5   7       55.38       52.68      4.42 o
   4   5   7      263.83      250.04      7.45 o
   5   5   7      872.15      876.81     21.21 o
   6   5   7       18.44       20.86      2.95 o
   7   5   7      116.84      108.00      5.92 o
   8   5   7        2.00       -0.29      2.04 o
   9   5   7       15.24       33.39      5.62 o
   1   6   7        8.97        7.67      3.38 o
   2   6   7       94.43       99.21      8.84 o
   3   6   7      123.04      113.74      8.84 o
   4   6   7      310.40      301.77      8.75 o
   5   6   7      817.93      811.24     18.42 o
   6   6   7       82.64       84.83      5.54 o
   7   6   7      689.69      681.59     16.89 o
   8   6   7      438.55      453.47     17.80 o
   3   7   7       39.84       38.28      6.12 o
   4   7   7       55.27       43.55      4.94 o
   5   7   7      220.67      224.36      8.84 o
   6   7   7      250.39      255.41      9.58 o
   7   7   7      989.88     1043.98     26.81 o
   0  -6   8       31.10       30.96      3.18 o
   1  -6   8       43.30       47.96      3.98 o
   2  -6   8      432.18      433.03     14.86 o
   3  -6   8      101.96      100.69      8.75 o
  -1  -5   8        0.34        0.81      1.62 o
   0  -5   8      285.16      283.76      8.76 o
   1  -5   8      500.19      519.57     12.07 o
   2  -5   8      379.06      385.23     10.61 o
   3  -5   8       23.12       20.29      3.51 o
   4  -5   8      394.61      398.34     17.19 o
   5  -5   8      666.52      653.26     34.22 o
  -1  -4   8       50.03       68.87     16.36 o
   0  -4   8       85.09       78.98      3.92 o
   1  -4   8       39.43       41.56      3.01 o
   2  -4   8      309.21      304.02      8.63 o
   3  -4   8      105.15      104.62      5.43 o
   4  -4   8      126.24      133.18     11.92 o
   5  -4   8        2.53        3.25      3.09 o
   6  -4   8      381.91      375.90     17.64 o
  -1  -3   8      186.68      208.85     10.06 o
   0  -3   8      454.93      460.79     12.81 o
   1  -3   8       62.13       62.20      3.70 o
   2  -3   8      370.19      357.19      9.13 o
   3  -3   8      141.48      140.77      5.72 o
   4  -3   8       36.41       37.58      3.73 o
   5  -3   8       21.33       14.95      3.14 o
   6  -3   8      240.96      233.21     13.06 o
   7  -3   8       84.53       89.30     10.28 o
  -2  -2   8      222.30      235.93     10.61 o
  -1  -2   8      187.56      181.98      9.18 o
   0  -2   8      181.14      178.03      9.90 o
   1  -2   8      327.43      312.11      8.60 o
   2  -2   8     1521.55     1521.86     30.70 o
   3  -2   8      387.98      388.98     11.56 o
   4  -2   8      126.76      124.48      7.90 o
   5  -2   8      108.04      105.42      6.74 o
   6  -2   8        4.28        2.12      2.08 o
   7  -2   8      398.57      414.10     26.15 o
   8  -2   8        2.43        5.31      4.12 o
  -2  -1   8       53.96       70.54      6.52 o
  -1  -1   8       37.75       42.79      4.86 o
   0  -1   8       24.95       28.39      4.81 o
   1  -1   8       58.99       63.90      4.34 o
   2  -1   8       21.20       25.23      2.91 o
   3  -1   8        6.53        6.83      1.93 o
   4  -1   8     1706.69     1697.40     35.38 o
   5  -1   8     1163.90     1131.97     26.44 o
   6  -1   8        3.54        3.92      1.75 o
   7  -1   8        1.43        1.26      2.01 o
   8  -1   8      424.94      428.12     15.81 o
  -2   0   8       44.86       48.22      4.74 o
  -1   0   8      552.14      582.18     16.29 o
   0   0   8      332.72      336.86     10.94 o
   1   0   8       33.78       32.57      3.40 o
   2   0   8      205.91      200.83      8.62 o
   3   0   8        0.81        0.59      1.60 o
   4   0   8      358.42      357.63     11.30 o
   5   0   8       15.04       13.09      2.33 o
   6   0   8      262.08      253.39      8.81 o
   7   0   8      866.33      864.64     20.13 o
   8   0   8       11.26       23.94      4.30 o
  -1   1   8      638.95      659.89     21.17 o
   0   1   8      596.42      610.84     23.44 o
   1   1   8      149.21      146.87      7.15 o
   2   1   8        0.82        1.93      1.56 o
   3   1   8      204.59      193.08     17.52 o
   4   1   8      414.48      405.82     14.87 o
   5   1   8      305.93      292.60     10.36 o
   6   1   8      168.54      170.62      7.21 o
   7   1   8      139.14      129.15      6.86 o
   8   1   8        2.99        7.08      2.65 o
   9   1   8      303.82      278.61     21.67 o
  -1   2   8        1.27        1.87      2.02 o
   0   2   8      138.04      138.17      7.68 o
   1   2   8      330.37      328.08     12.36 o
   2   2   8     1352.31     1270.81     33.09 o
   3   2   8      281.52      269.33     11.27 o
   4   2   8        0.86        5.10      4.98 o
   5   2   8      421.65      412.10     13.01 o
   6   2   8        4.34        1.39      1.74 o
   7   2   8        0.45       -0.54      1.60 o
   8   2   8      128.50      135.09      9.65 o
   9   2   8      116.08      112.22     10.60 o
   0   3   8       16.58       19.36      3.27 o
   1   3   8       13.28        9.61      4.31 o
   2   3   8        9.32        6.81      2.53 o
   3   3   8      386.30      375.51     15.81 o
   4   3   8      766.11      752.99     23.42 o
   5   3   8      151.97      151.15      7.51 o
   6   3   8       90.70       80.02      6.21 o
   7   3   8      445.53      429.23     14.70 o
   8   3   8      137.33      130.95      7.45 o
   9   3   8        0.33        0.00      3.87 o
   0   4   8      224.87      240.71     26.70 o
   1   4   8      119.38      126.62     14.37 o
   2   4   8        4.64        4.26      2.42 o
   3   4   8       17.83       15.98      3.59 o
   4   4   8       95.76      103.46      7.92 o
   5   4   8       88.59       97.27      6.50 o
   6   4   8      268.77      257.95     10.71 o
   7   4   8      358.57      379.45     13.85 o
   8   4   8      373.94      388.88     14.55 o
   9   4   8      226.66      218.69     18.91 o
   1   5   8      141.34      137.20      9.96 o
   2   5   8      620.47      633.86     22.32 o
   3   5   8       63.77       56.58     11.66 o
   4   5   8       19.98       12.10      3.81 o
   5   5   8       52.70       37.83      5.57 o
   6   5   8      312.36      318.34     12.51 o
   7   5   8       27.52       22.02      5.11 o
   8   5   8       58.72       82.72     17.30 o
   3   6   8        8.94        3.57      5.58 o
   4   6   8      171.73      157.04     10.76 o
   5   6   8      422.68      428.66     18.19 o
   6   6   8       17.19       17.50      3.97 o
   7   6   8      108.34      112.73      8.43 o
   1  -5   9      285.74      292.68     10.00 o
   2  -5   9      733.28      758.71     16.97 o
   3  -5   9        4.33        1.92      2.89 o
   0  -4   9        9.53        6.68      2.53 o
   1  -4   9      638.29      640.11     15.65 o
   2  -4   9      493.39      514.71     13.36 o
   3  -4   9       91.57       98.59      5.50 o
   4  -4   9      164.13      157.42     19.85 o
   5  -4   9       60.79       63.69     14.37 o
   0  -3   9       11.10       13.16      3.87 o
   1  -3   9       13.42       10.75      3.26 o
   2  -3   9      102.78      108.37      5.67 o
   3  -3   9      148.81      147.72      6.16 o
   4  -3   9       51.39       49.36      5.06 o
   5  -3   9        8.15        9.59      4.09 o
   6  -3   9      108.98      110.14     10.04 o
   0  -2   9       31.90       40.13      5.42 o
   1  -2   9        0.90       -1.12      1.82 o
   2  -2   9       85.28       88.88      4.99 o
   3  -2   9       74.42       76.74      6.39 o
   4  -2   9       41.02       34.42      4.06 o
   5  -2   9       44.94       45.06      4.99 o
   6  -2   9       40.84       37.73      6.13 o
   7  -2   9       40.87       61.12      7.96 o
   0  -1   9       76.27       70.87      6.97 o
   1  -1   9      186.92      179.81      7.74 o
   2  -1   9      262.94      262.90      8.63 o
   3  -1   9       85.20       82.94      5.21 o
   4  -1   9       35.88       29.97      3.80 o
   5  -1   9      299.94      318.95     17.85 o
   6  -1   9        2.68        2.48      2.10 o
   7  -1   9      144.06      159.84     17.63 o
   0   0   9        2.48        4.50      2.14 o
   1   0   9      315.29      297.60     10.89 o
   2   0   9       34.45       34.43      4.75 o
   3   0   9        7.70        4.21      6.19 o
   4   0   9     1500.14     1496.23     32.36 o
   5   0   9     1212.21     1227.16     28.54 o
   6   0   9       36.38       37.82      4.71 o
   7   0   9      217.00      220.55     12.96 o
   8   0   9      179.65      191.27     13.23 o
   0   1   9      565.08      590.20     18.14 o
   1   1   9       30.64       25.49      3.85 o
   2   1   9       49.58       53.86      5.07 o
   3   1   9      184.66      190.88      9.48 o
   4   1   9      280.73      263.51     11.84 o
   5   1   9       47.10       49.02      6.00 o
   6   1   9      780.82      789.47     24.06 o
   7   1   9      854.04      892.53     29.19 o
   8   1   9       49.37       32.74      8.07 o
   1   2   9        0.80        1.09      2.22 o
   2   2   9      285.92      287.05     12.08 o
   3   2   9      247.79      252.19     15.53 o
   4   2   9      124.27      125.79     12.11 o
   5   2   9       75.00       71.77      6.97 o
   6   2   9       92.47      100.61      8.51 o
   7   2   9       10.24       36.04      8.40 o
   8   2   9      321.90      324.89     16.01 o
   1   3   9      253.21      253.08     11.90 o
   2   3   9     1043.26     1011.82     29.39 o
   3   3   9      267.16      248.97     15.92 o
   4   3   9       82.07       89.16      7.43 o
   5   3   9      255.62      255.90     12.54 o
   6   3   9        4.36        2.36      2.41 o
   7   3   9       96.82       99.28      8.98 o
   8   3   9        7.43        7.02      3.10 o
   2   4   9       24.67       33.72      5.24 o
   3   4   9       58.01       57.55      6.64 o
   4   4   9      294.43      286.78     13.55 o
   5   4   9      217.63      213.74     15.15 o
   6   4   9        0.73        1.41      2.41 o
   7   4   9      193.51      180.19     11.83 o
   8   4   9       22.03       16.15      4.58 o
   3   5   9        3.38        5.32      3.02 o
   4   5   9        1.74        4.04      2.88 o
   5   5   9       17.59       15.41      4.22 o
   6   5   9      186.92      210.26     12.65 o
   7   5   9      752.49      748.20     26.71 o
   2  -3  10      522.00      520.46     22.78 o
   3  -3  10      198.34      209.69      7.67 o
   4  -3  10      282.89      289.50     16.58 o
   2  -2  10        0.67        0.14      2.18 o
   3  -2  10        3.00        4.03      2.25 o
   4  -2  10      591.39      608.39     17.36 o
   5  -2  10      129.19      141.84     10.36 o
   2  -1  10       59.28       63.70      7.79 o
   3  -1  10       41.16       37.11      4.09 o
   4  -1  10       23.02       15.97      4.29 o
   5  -1  10       35.17       40.68      6.13 o
   6  -1  10      355.75      365.55     39.91 o
   2   0  10      209.45      217.78      9.88 o
   3   0  10       55.48       55.21      4.68 o
   4   0  10        8.49        6.93      2.51 o
   5   0  10       74.27       73.14      6.03 o
   6   0  10       27.45       26.03      7.13 o
   7   0  10      212.72      224.38     13.28 o
   2   1  10        2.79        0.55      2.12 o
   3   1  10       66.38       71.16      6.37 o
   4   1  10      670.28      652.55     21.87 o
   5   1  10      677.61      663.89     36.15 o
   6   1  10        4.24        1.49      2.89 o
   7   1  10       40.76       41.39      6.64 o
   3   2  10      103.67      104.78      7.81 o
   4   2  10       48.44       51.90      6.17 o
   5   2  10       12.55        6.40      3.12 o
   6   2  10      213.63      213.79     13.88 o
   7   2  10      652.93      680.55     24.99 o
   4   3  10       23.18       18.02      4.22 o
   5   3  10        3.82        2.41      2.81 o
   6   3  10      128.44      125.38     11.50 o
   7   3  10      255.73      244.81     13.67 o
 
